# Supplementary material for: Determinants of whole-body maximal aerobic performance in young male and female athletes: The roles of lower extremity muscle size, strength and power
Source: PLoS One. 2022 Jan 12;17(1):e0262507. doi: 10.1371/journal.pone.0262507 (PMC8754349; doi:10.1371/journal.pone.0262507)
Supplement: S1 File — (XLSX) [file pone.0262507.s001.xlsx]

## Sheet: overall data
Subject	Sport	Sex	Age	Years of experience	Height	BM	BM^(2/3)	Fat%	VO2peak (l/min)	VO2peak (ml/kg/min)	VEpeak (l/min)	RER peak	TTE (s)	HR max (beats/min)	VO2peak(ml/min)	HR at VO2peak	Peak O2 pulse (ml/beat/kg)	MPO (W)	MPO (W/kg)	QF CSA(cm2)	QF CSA (cm2/kg2/3)	HM CSA(cm2)	HAM CSA (cm2/kg2/3)	Leg extension power(W)	Leg extension power(W/kg)	Knee extension(Nm)	Knee extension(Nm/kg)	Knee flexion (Nm)	Knee flexion (Nm/kg)
1	Swimming	F	15	9	174.5	66.5	16.414	24.5	3.30751	50.1139	118.238	1.09874	651	177.727	3307.51	176.583	28.1663	288	4.33083	63.5988	3.87467	20.5696	1.25317	846	12.7218	186.3	2.8015	75.6	1.13684
2	Swimming	F	16	10	165.9	59.4	15.2238	22.5	3.05643	51.8039	107.072	1.11247	594	172.429	3056.43	171.071	30.0781	262	4.41077	63.7548	4.18783	24.6244	1.61749	889	14.9663	174.8	2.94276	67.2	1.13131
3	Swimming	F	17	12	163.7	58.1	15.0009	23.1	2.6577	46.1407	117.183	1.14645	537	176.923	2657.7	176.923	25.8551	243	4.18244	46.014	3.06741	18.7697	1.25124	1203	20.7057	196.1	3.37522	66.9	1.15146
4	Artistic swimming	F	18	10	170.5	59.6	15.258	22.8	3.0954	52.3756	125.975	1.15629	937		3095.4			242	4.0604	45.1063	2.95624	22.3759	1.4665	996	16.7114	191	3.2047	62.6	1.05034
5	Artistic swimming	F	14	10	160.6	48.9	13.3723	20.4	2.56356	52.9661	107.509	1.1758	779	190	2563.56	189.133	27.7183	211.714	4.32954	43.6017	3.2606	22.8606	1.70955	933	19.0798	132.5	2.70961	73.1	1.49489
6	Boxing	F	17	4	152.5	56.6	14.7416	25.8	2.65433	47.3143	112.717	1.11713	725	176.235	2654.33	176.235	26.6101	198	3.49823	46.7785	3.17324	15.0384	1.02014	956	16.8905	129.8	2.29329	47.6	0.840989
7	Volleyball	F	18	6	176.4	65.6	16.2656	21.5	2.91135	44.3803	104.143	1.11143	654	189	2911.35	186.8	23.7582	280	4.26829	81.9881	5.04059	31.5712	1.94098	959	14.6189	206	3.14024	94.5	1.44055
8	Basketball	F	17	7	181.5	71.3	17.1946	22.3	3.25481	46.6306	128.932	1.09611	603		3254.81			264.6	3.71108	59.1765	3.44157	24.9222	1.44942	1138	15.9607	224.4	3.14727	112.7	1.58065
9	Basketball	F	15	4	177	61.4	15.5637	21.9	2.43808	39.7081	72.9577	1.01072	784	190.2	2438.08	190.2	20.877	214	3.48534	46.6625	2.99817	21.0763	1.35419	585	9.52769	225.2	3.66775	106.1	1.72801
10	Basketball	F	17	11	176	66.9	16.4798	23.8	3.13702	47.2442	123.047	1.11728	651	181	3137.02	179.583	26.1111	287	4.28999	52.7403	3.20031	22.6905	1.37687	616	9.20777	176.8	2.64275	108.5	1.62182
11	Wrestling	F	18	13	152.2	45.7	12.7824	20.2	2.52691	55.905	100.21	1.10196	759	186.882	2526.91	185.118	29.8693	206	4.50766	50.7599	3.97109	20.2395	1.58339	861	18.8403	180.6	3.95186	62.1	1.35886
12	Cycling	F	19	3	154.9	57.2	14.8456	24.7	3.4189	59.9808	147.531	1.03721	1140	185.889	3418.9	185.45	32.2303	304	5.31469	75.9748	5.11767	29.2969	1.97344	1513	26.451	181.5	3.17308	80.3	1.40385
13	Badminton	F	15	10	154.3	51	13.7525	24.4	2.40413	47.1398	98.6301	1.10856	747	158.333	2404.13	154.176	30.5752	199	3.90196	43.7487	3.18115	20.7243	1.50695	640	12.549	161.8	3.17255	62.3	1.22157
14	Badminton	F	16	10	166.5	61.3	15.5468	24.3	2.89869	47.6758	99.2627	1.06846	931	179.455	2898.69	177.133	26.6957	244	3.98042	69.2086	4.45163	28.2022	1.81402	725	11.8271	178.8	2.9168	73.7	1.20228
15	Badminton	F	15	11	156	50	13.5721	23.7	2.49095	50.3223	72.7788	1.01237	731	176.364	2490.95	175	28.468	198	3.96	47.4541	3.49645	22.1502	1.63204	731	14.62	133.4	2.668	55	1.1
16	Badminton	F	14	9	163	57.6	14.9147	24.1	2.74177	48.017	95.6693	1.08252	875	175.692	2741.77	173.071	27.5032	232	4.02778	54.1804	3.63268	25.1659	1.68732	416	7.22222	83.6	1.45139	52.2	0.90625
17	Archery	F	27	12	158.6	52	13.9316	20.7	2.05735	39.9486	71.2569	1.16924	645	183.818	2057.35	183.818	21.5237	177.867	3.42051	44.628	3.20335	17.5577	1.26028	910	17.5	153.5	2.95192	61.1	1.175
18	Sport Climbing	F	34	10	151.3	40.9	11.8709	14.7	1.50158	37.1678	57.935	1.09495	465	138.8	1501.58	138.8	26.4506	135	3.30073	34.69	2.92228	19.502	1.64285	1133	27.7017	181.5	4.43765	62.7	1.53301
19	Sport Climbing	F	19	8	150	42.1	12.1019	18	1.60154	38.4985	50.0417	1.12531	492	180	1601.54	180	21.1341	142	3.37292	29.0119	2.3973	16.2117	1.3396	448	10.6413	136.9	3.25178	53.9	1.28029
avg.			17.9474	8.89474	163.442	56.4263	14.6754	22.2842	2.66937	47.5439	100.584	1.10226	721.053	177.573	2669.37	176.417	26.6838	227.799	4.01861	52.583	3.55654	22.2921	1.51997	868.316	15.6707	170.237	3.04737	72.5316	1.282
sd.			4.8244	2.8654	10.1131	8.48894	1.48942	2.659	0.529374	5.9242	25.5971	0.0461269	166.925	12.668	529.374	12.8615	3.3117	47.664	0.49384	13.49	0.723399	4.31105	0.249852	271.441	5.40617	35.3355	0.623388	19.5465	0.242963
1	Swimming	M	20	12	181.5	70.2	17.0173	16	3.81409	54.7216	139.057	1.08992	740	186.727	3814.09	186.727	29.0969	324	4.61538	73.9609	4.34621	23.1765	1.36194	1972	28.0912	290.1	4.13248	98.7	1.40598
2	Swimming	M	17	13	170.5	68.9	16.8066	15.2	3.89862	56.9973	146.588	1.11025	760	174.643	3898.62	171.4	33.0126	331	4.80406	89.7627	5.34092	37.9442	2.2577	1534	22.2642	217.7	3.15965	124.8	1.81132
3	Swimming	M	25	15	187.2	90.3	20.1276	20.8	5.0888	56.6681	227.745	1.15687	646	176.133	5088.8	175.294	32.1484	393	4.35216	71.6402	3.5593	29.6617	1.47368	1869	20.6977	254	2.81285	89.5	0.991141
4	Swimming	M	17	14	174.3	75.5	17.8634	17.7	4.56708	60.4911	130.093	1.07727	806	185.2	4567.08	181	33.4205	337	4.46358	78.3691	4.38712	29.5496	1.65419	1483	19.6424	212.3	2.81192	100.3	1.32848
5	Swimming	M	16	14	180.1	69.7	16.9364	14.7	3.02086	43.6541	109.689	1.09068	656		3020.86			268	3.84505	74.9833	4.42734	24.4749	1.4451	1724	24.7346	256.4	3.67862	85.6	1.22812
6	Swimming	M	19	15	179.9	81.7	18.8285	20.7	4.43614	54.6323	174.151	1.15219	610	164.929	4436.14	164.929	32.9221	367	4.49204	78.7881	4.18452	29.6656	1.57557	2126	26.022	237.8	2.91065	132.3	1.61934
7	Water polo	M	21	11	171.6	74.1	17.6419	18.6	3.99894	54.3334	115.502	1.10622	725	179	3998.94	178	30.3184	318	4.2915	76.7329	4.34947	28.7154	1.62768
8	Water polo	M	19	9	171.9	67.8	16.6272	12.4	4.21735	62.665	172.443	1.17564	814	190.538	4217.35	188.5	32.9989	355	5.23599	67.6317	4.06753	28.5091	1.7146	1834	27.0501	260.1	3.83628	91.7	1.35251
9	Hockey	M	24	16	173.4	62.2	15.6986	13.9	3.75086	60.7919	133.922	1.14795	679	169.308	3750.86	167.733	35.9518	295.8	4.75563	49.3649	3.14454	31.0941	1.9807	1898	30.5145	268.6	4.31833	99.1	1.59325
10	Hockey	M	23	14	167.8	62.2	15.6986	14.2	3.77345	60.8621	122.298	1.16404	710	177.3	3773.45	174	34.8658	302	4.85531	64.861	4.13165	35.6634	2.27176	1351	21.7203	276.1	4.43891	139.7	2.24598
11	Wrestling	M	19	13	172.3	78.8	18.3802	16.1	4.39009	56.0675	161.177	1.1379	757	181.75	4390.09	178.923	31.1373	357	4.53046	74.7526	4.06701	26.8781	1.46234	2147	27.2462	295.2	3.74619	98.7	1.25254
12	Handball	M	17	9	191.4	74.6	17.7212	10.9	3.72093	50.215	109.14	1.07616	608	193.769	3720.93	189.5	26.3211	353	4.7319	65.1292	3.67522	29.9441	1.68973	2165	29.0214	216.7	2.90483	156.5	2.09786
13	Badminton	M	17	13	166	59.2	15.1897	16.5	3.6318	61.8706	146.327	1.14703	675	190.353	3631.8	190.353	32.2286	299	5.05068	78.6192	5.17584	21.2065	1.39611	1334	22.5338	240.2	4.05743	83	1.40203
14	Badminton	M	17	10	176.7	62.1	15.6817	11.8	3.47939	56.5754	120.84	1.14837	704	174.667	3479.39	168.667	33.2187	287	4.62158	64.2976	4.10016	27.7871	1.77194	1303	20.9823	266.9	4.29791	85.1	1.37037
15	Badminton	M	16	9	172.3	67.1	16.5126	13.5	4.08474	61.3325	165.424	1.11707	842	176.688	4084.74	172.571	35.2755	361	5.38003	78.1009	4.72978	24.8165	1.50289	1687	25.1416	249.8	3.7228	108.5	1.61699
16	Badminton	M	16	9	160.7	54.6	14.3922	15.1	3.35279	61.9739	126.995	1.11865	991	208.056	3352.79	208.056	29.5144	266	4.87179	64.2344	4.46313	22.1709	1.54047	1589	29.1026	241.4	4.42125	77.7	1.42308
17	Triathlon	M	16	8	171.5	59.8	15.2921	11.7	4.19264	70.7022	159.014	1.0797	780	178.571	4192.64	178.294	39.3232	342	5.71906	65.4386	4.27924	27.7922	1.81742	1124	18.796	246.8	4.12709	90.5	1.51338
18	Ice hockey	M	19	12	182.2	81.7	18.8285	17.4	5.00257	61.608	159.511	1.10848	888	196.231	5002.57	196.231	31.2035	412.533	5.04937	88.298	4.6896	37.8475	2.01012	3130	38.3109	457	5.59364	156	1.90942
19	Sport Climbing	M	19	10	163.1	61.3	15.5468	12.7	2.98623	49.1157	116.276	1.11303	600	187.938	2986.23	187.938	25.9209	268	4.37194	56.3194	3.62258	25.7912	1.65894	1978	32.2675	229.5	3.74388	115.4	1.88254
20	Sport Climbing	M	16	6	174.6	67.6	16.5945	12.1	2.95784	44.0811	116.717	1.09921	548	178.75	2957.84	174.8	25.0315	236	3.49112	75.2077	4.53208	29.1164	1.75458	1631	24.1272	263.7	3.90089	140	2.07101
avg.			18.65	11.6	174.45	69.47	16.8693	15.1	3.91826	56.9679	142.645	1.12083	726.95	182.661	3918.26	180.68	31.7847	323.617	4.67643	71.8246	4.26366	28.5903	1.69837	1783.11	25.6982	262.121	3.82187	109.111	1.58502
sd.			2.75824	2.74149	7.64044	9.07246	1.46042	2.89319	0.604658	6.57766	29.2541	0.0308647	107.867	10.2705	604.658	10.927	3.57722	45.8467	0.503656	9.83952	0.522791	4.60613	0.261898	446.33	4.8934	52.5414	0.698963	25.1489	0.336382
Overall avg.			18.3077	10.2821	169.087	63.1154	15.8005	18.6	3.30983	52.3767	122.154	1.11179	724.077	180.258	3309.83	178.667	29.376	276.936	4.35595	62.4505	3.91917	25.5219	1.61146	1325.71	20.6845	216.179	3.43462	90.8211	1.43351
Overall sd.			3.86723	3.08604	10.4261	10.9048	1.83067	4.55724	0.845861	7.81216	34.524	0.0396557	137.932	11.5864	845.861	11.903	4.27374	66.9418	0.594401	15.1506	0.716065	5.439	0.268377	589.595	7.18921	64.1728	0.762065	28.9327	0.327629
f test			0.0198185	0.847914	0.234469	0.78139	0.93015	0.723829	0.57662	0.660802	0.574969	0.0905343	0.0664362	0.389267	0.57662	0.501971	0.762212	0.865676	0.936837	0.181655	0.169401	0.782279	0.845077	0.0412746	0.676955	0.101175	0.632454	0.294157	0.177112
t test			0.583557	0.00464516	0.000454744	4.39403e-05	4.21238e-05	1.14817e-09	4.52389e-08	3.62699e-05	2.88093e-05	0.146124	0.895917	0.192537	4.52389e-08	0.289956	9.49931e-05	1.81298e-07	0.000207086	1.0091e-05	0.00118915	8.75957e-05	0.0361443	1.74111e-08	7.07515e-07	2.55884e-07	0.000938683	1.47591e-05	0.00300061
