# Supplementary material for: Determinants of whole-body maximal aerobic performance in young male and female athletes: The roles of lower extremity muscle size, strength and power
Source: PLoS One. 2022 Jan 12;17(1):e0262507. doi: 10.1371/journal.pone.0262507 (PMC8754349; doi:10.1371/journal.pone.0262507)
Supplement: S2 File — (XLSX) [file pone.0262507.s002.xlsx]

## Sheet: VO2 BM_M
Final Time Norm/Subject	1	2	3	4	5	6	7	8	9	10	11	12	13	14	15	16	17	18	19	20		Average	St dev		Mean + st dev	mean - st dev
0	11.2658	7.57302	8.66498	10.6692	14.0029	8.51706	8.06834	6.61378	11.6778	9.58986	13.136	12.2269	11.447	13.7021	11.8988	14.0508	12.8647	14.7693	11.7841	12.0176		11.227	2.3489		13.5759	8.87811
1	12.3986	8.75964	10.3126	11.7887	14.7044	9.65525	9.859	8.55438	12.7832	9.9955	14.8041	10.6216	12.7476	13.2666	11.9072	14.7522	9.74027	12.7594	12.3322	12.2879		11.7015	1.93383		13.6354	9.76769
2	13.0657	8.72288	11.4628	12.4655	14.8087	10.7998	11.8288	9.99171	13.3042	10.0963	15.2331	9.38818	13.7682	13.0979	12.0372	15.1987	8.52221	12.314	12.711	12.4074		12.0612	1.9964		14.0576	10.0648
3	12.9594	7.01657	11.6691	12.4124	13.7727	11.9485	13.9186	10.6247	12.7601	9.73125	13.7575	8.89258	14.2473	13.4246	12.2767	15.1037	10.345	13.5575	12.7569	12.2256		12.17	1.98973		14.1598	10.1803
4	12.5833	6.70868	11.1897	11.8373	12.0075	12.9016	14.6664	10.7305	11.6417	9.7166	12.3067	9.31932	14.0958	14.1699	12.3097	14.2695	13.598	14.1625	12.4855	11.7015		12.1201	1.95734		14.0774	10.1628
5	12.5871	10.5859	10.7968	11.1612	10.737	13.2617	12.4881	10.7603	10.9476	11.1121	12.8596	10.6382	13.3393	15.0889	12.2338	13.1305	16.141	14.3477	12.1243	11.1629		12.2752	1.5973		13.8725	10.6779
6	12.8631	14.9188	10.9392	11.0953	10.772	12.8144	9.24679	11.304	10.9632	12.973	13.8993	12.6662	12.5802	15.5225	12.7494	12.8416	16.0906	16.0969	11.8899	11.0143		12.662	1.88159		14.5436	10.7804
7	13.0142	14.974	11.3931	11.8552	11.6995	12.1114	8.35438	12.4709	11.1656	13.0959	13.3776	14.3932	13.0651	14.476	13.6148	14.6468	13.313	16.746	11.8614	11.4575		12.8543	1.78065		14.6349	11.0736
8	12.8166	12.2401	11.8915	12.5578	12.912	11.8661	9.7014	13.6204	11.2708	11.4581	12.6268	14.5224	15.0984	12.2226	13.8763	15.9146	12.4616	14.1785	12.0671	12.122		12.7713	1.43202		14.2033	11.3392
9	12.1935	10.1558	12.3974	12.8867	13.9891	12.1059	10.6693	14.3671	11.656	10.3543	13.6843	12.8992	16.6905	11.0179	14.1354	15.0912	15.9571	13.5387	12.4559	12.5377		12.9392	1.77942		14.7186	11.1597
10	11.7385	10.283	12.9535	13.6677	14.6271	12.1722	10.8662	14.7053	12.6126	10.9094	15.2368	11.2665	16.1091	12.3116	15.2362	14.7039	18.4898	16.24	12.8453	12.3881		13.4681	2.14524		15.6134	11.3229
11	12.3964	13.0443	13.3955	14.8108	14.6778	11.6498	12.2108	14.9766	13.481	12.1017	15.0799	11.3252	14.7061	14.7433	14.7353	15.3048	16.9541	17.1653	13.0667	11.7233		13.8774	1.6957		15.5731	12.1817
12	13.8377	16.0176	13.339	14.8932	14.2973	11.2167	14.7215	15.6895	13.3981	12.9945	14.4684	12.8117	14.6798	16.6599	11.4257	15.9877	15.9056	16.0348	13.1849	10.6489		14.1106	1.73331		15.8439	12.3773
13	14.7442	15.9946	12.6837	13.9248	13.6934	11.7877	15.5445	16.1506	12.909	13.4397	15.8146	14.435	16.0901	17.5788	11.1193	15.5349	17.8853	15.6355	13.3868	9.54479		14.3949	2.12706		16.5219	12.2678
14	14.7541	14.0569	12.2185	13.546	13.1916	13.4433	13.5342	15.2367	13.5164	13.4656	18.0051	15.3838	17.5123	17.4928	16.0973	15.7911	19.2556	16.419	13.7786	9.34608		14.8023	2.28942		17.0917	12.5128
15	14.4842	13.2089	12.778	14.2866	13.164	15.4302	11.4645	14.275	15.3996	13.2985	18.4302	16.0027	18.0438	17.188	19.9127	18.2309	17.995	17.7997	14.2742	11.0417		15.3354	2.52051		17.8559	12.8149
16	14.3713	13.9276	14.0072	15.5887	13.7121	17.0294	11.5458	15.1712	16.8168	13.2167	17.3872	16.751	17.5718	17.9187	19.9921	18.9675	16.365	18.5761	14.7644	14.5612		15.9121	2.17543		18.0875	13.7367
17	14.573	15.2902	14.8868	16.8055	14.5531	17.8046	12.9584	16.9204	16.5224	13.4617	16.7441	17.3528	16.392	19.6224	19.0753	18.3204	16.2479	18.5067	15.2046	18.0097		16.4626	1.83289		18.2955	14.6297
18	15.1381	16.8566	14.9996	17.3177	15.391	17.4241	14.4855	17.9672	15.2352	14.2263	17.3889	16.9885	15.8612	20.7097	18.6962	19.1347	18.1339	18.4129	15.5986	19.3408		16.9654	1.80307		18.7684	15.1623
19	15.9728	18.432	14.8749	17.1917	16.0116	16.3256	15.5579	18.3248	14.0206	15.2502	19.456	15.3301	17.191	20.3695	19.175	20.3946	20.7829	18.8885	15.9429	18.0276		17.376	2.03328		19.4093	15.3427
20	16.8637	18.8824	15.0429	16.9446	16.2401	15.7166	15.8548	18.4611	13.7571	15.9462	21.4731	13.7783	19.1747	19.6008	19.637	20.8069	20.6856	19.9792	16.2048	15.7778		17.5414	2.37026		19.9116	15.1711
21	17.3907	16.6353	15.6617	17.4033	16.2537	16.4509	15.5342	19.0638	15.1706	16.1799	21.0454	14.0368	19.7032	19.3692	19.3062	20.0352	17.8995	20.2832	16.349	14.4437		17.4108	2.06849		19.4793	15.3423
22	17.4405	13.6255	16.7573	19.1889	16.5924	17.8339	14.9695	19.9823	17.6237	16.3604	18.9334	16.1584	19.0527	19.5934	19.7926	19.6683	17.3381	19.8151	16.4244	14.6306		17.5891	1.89814		19.4872	15.6909
23	17.712	14.2941	17.9338	20.6611	17.5508	18.8159	14.817	19.3897	19.2786	16.6659	18.2589	18.4885	19.6024	19.9767	21.9539	19.9022	20.2336	21.223	16.5668	15.3729		18.4349	2.10049		20.5354	16.3344
24	18.6597	18.3329	18.4471	19.9656	18.5155	19.0901	15.7994	17.7205	19.3057	16.7795	19.6815	19.6209	21.9607	20.5927	23.5111	19.5062	23.0742	23.5079	16.8861	15.6342		19.3296	2.31983		21.6494	17.0097
25	19.5953	21.3422	18.0237	18.6545	18.7276	19.0916	17.2695	18.8073	18.7921	16.6135	21.6568	19.7988	23.37	21.6599	23.3887	20.4039	23.9457	23.3736	17.3402	15.1579		19.8506	2.4868		22.3374	17.3638
26	19.867	21.6424	17.494	18.6344	18.1485	19.1821	17.5757	22.2545	18.7064	16.9573	22.8098	19.7779	21.8623	22.8437	22.8522	22.8596	23.0255	22.4698	17.8404	14.5296		20.0667	2.53828		22.6049	17.5284
27	19.8583	20.3635	17.7103	18.9435	17.2802	19.2986	16.7376	23.1501	18.7275	18.4234	22.0733	20.0044	20.0603	23.3412	22.7919	23.9564	21.9104	22.8881	18.3313	14.3607		20.0105	2.56043		22.571	17.4501
28	20.1425	19.3166	18.5808	18.6617	16.7299	19.287	16.5982	21.7019	18.338	19.8288	20.2868	20.4762	21.2328	23.042	23.5093	23.5731	23.2867	22.9177	18.806	14.9423		20.0629	2.46195		22.5249	17.601
29	20.9383	20.833	19.6059	19.2801	17.3268	19.3363	17.7449	21.9767	18.2082	19.6674	20.2654	21.1379	23.9362	22.9335	24.4131	22.9703	26.2767	22.1784	19.2664	16.2689		20.7282	2.5537		23.2819	18.1745
30	22.2527	24.1824	20.431	21.4888	19.7315	19.9784	18.719	23.6546	19.591	18.766	22.3432	21.7957	24.2718	23.6331	24.6479	23.4961	27.0713	22.5666	19.7504	18.2961		21.8334	2.38468		24.2181	19.4487
31	23.44	25.008	20.8778	22.7366	22.734	21.4888	18.7621	24.1368	21.784	19.0803	23.7833	22.194	21.9646	24.4233	24.4921	24.7716	25.6971	24.1404	20.312	20.5467		22.6187	1.99849		24.6172	20.6202
32	23.6777	22.884	20.8967	21.9012	24.1296	23.0561	18.9931	23.6023	21.883	20.7069	23.453	22.2408	20.8428	24.5316	24.5022	25.5312	25.1323	25.8006	20.9596	22.1997		22.8462	1.82774		24.674	21.0185
33	22.9206	22.8748	20.8475	21.7981	23.1068	23.6389	20.2098	23.2855	19.0419	22.1837	22.6158	22.1792	23.0228	24.2123	24.9413	24.7038	26.0168	26.6685	21.6076	22.4922		22.9184	1.83969		24.7581	21.0787
34	21.6056	25.9909	21.1367	23.4039	21.2811	23.1441	21.4551	23.596	17.5238	22.7735	22.431	22.2741	26.0863	24.0476	25.7523	23.9585	27.2966	26.549	22.1594	21.5091		23.1987	2.33334		25.5321	20.8654
35	21.1192	26.6587	21.682	23.8966	20.2892	22.4275	21.7409	24.5651	20.9676	22.7682	23.6371	22.5622	27.5217	24.2809	26.4152	25.0068	28.3677	26.4377	22.5207	19.9114		23.6388	2.47058		26.1094	21.1682
36	23.2557	23.2039	22.088	22.7058	20.3967	22.2441	21.4789	25.7992	25.8753	22.5553	25.9258	22.9334	27.7448	24.9328	26.9818	25.6876	28.9687	26.6284	22.599	18.3477		24.0176	2.66323		26.6809	21.3544
37	26.5763	21.3243	22.206	22.7052	21.3322	22.7801	21.3672	26.6896	26.8627	22.5744	27.3103	23.3187	28.0382	25.8868	28.1138	26.1818	29.1318	26.7215	22.404	17.232		24.4379	3.10283		27.5407	21.335
38	27.2022	23.6763	22.3312	24.4076	22.4873	24.0605	21.3552	26.3296	24.4327	23.1338	26.9196	23.778	28.4796	26.8727	29.3197	27.8066	29.0853	27.1654	22.2461	16.8419		24.8966	3.10145		27.998	21.7951
39	25.0535	25.9594	22.7298	25.5233	22.8342	25.667	21.1324	24.9992	23.1469	24.0591	26.254	24.3902	28.3171	27.6945	29.5577	28.6407	29.3186	28.3601	22.4728	17.3963		25.1753	3.06532		28.2407	22.11
40	23.8513	25.5478	23.2758	25.2594	21.7673	26.738	20.8873	25.2438	24.7634	25.0643	26.4593	25.15	27.4316	28.3298	29.7412	28.2712	30.3182	29.2547	23.0747	18.6406		25.4535	3.02548		28.479	22.428
41	24.9569	24.8853	23.7227	24.3407	20.6138	26.7199	21.0759	27.9287	26.911	25.83	27.4008	25.9754	26.6339	28.7919	30.9652	28.0871	31.5018	29.2367	23.7206	20.0861		25.9692	3.15136		29.1206	22.8179
42	26.6011	25.7431	24.0339	23.948	21.1207	26.3674	21.7297	31.2615	27.7529	26.075	28.446	26.7582	26.5543	29.1482	31.6999	28.8065	32.0349	28.835	24.1264	21.3011		26.6172	3.25263		29.8698	23.3646
43	27.636	26.8404	24.3699	25.3438	23.0926	26.7174	22.5378	33.4259	28.0538	26.0461	28.1759	27.2883	27.0535	29.5062	30.9976	29.5652	32.7877	29.1392	24.2634	22.2559		27.2548	3.12665		30.3815	24.1282
44	28.1803	27.0931	24.8658	27.5056	24.5685	27.771	23.4598	32.9763	28.8672	26.2845	26.3179	27.3373	27.8612	30.1819	30.7961	28.7368	34.8767	30.9502	24.1762	23.0891		27.7948	3.09601		30.8908	24.6988
45	28.4724	27.0745	25.5694	28.308	24.3797	28.4935	24.7705	31.3528	29.8158	26.9088	25.9025	27.014	28.8152	31.545	32.1169	28.5685	36.5709	31.6408	24.061	23.883		28.2632	3.24656		31.5097	25.0166
46	28.7709	27.4159	26.4929	27.8723	23.9193	28.1588	26.1905	31.7762	29.9682	27.6358	28.7699	26.853	29.807	33.1376	34.0359	30.0661	35.8203	30.0927	24.3059	24.3929		28.7741	3.19474		31.9688	25.5794
47	29.3379	28.1244	27.4646	27.4101	24.8775	27.4543	26.5239	33.5036	29.4251	28.278	31.6639	27.3187	30.8744	33.8006	34.7622	31.203	34.6046	31.4373	25.1988	24.258		29.376	3.23031		32.6064	26.1457
48	30.4374	29.0179	28.2247	28.0423	26.7875	27.3875	25.5119	34.0225	29.2006	28.8145	31.7715	28.2524	32.1815	33.2621	32.509	31.9653	35.4502	35.4194	26.3094	23.3139		29.8941	3.34489		33.239	26.5492
49	31.928	29.6662	28.6379	30.0855	27.7662	28.2047	25.2266	34.1191	29.8081	29.221	30.8762	29.2515	33.5377	32.6613	31.5127	33.0188	37.054	35.4264	26.9299	22.3325		30.3632	3.4899		33.8531	26.8733
50	32.4005	29.7895	28.7403	29.9985	26.9818	29.3905	26.9995	35.2889	30.7893	29.4328	31.0276	30.0534	34.098	32.5752	37.025	34.4929	37.4826	33.0121	26.8144	22.3649		30.9379	3.7327		34.6706	27.2052
51	30.9375	29.8687	28.6461	25.54	25.8762	30.465	28.6414	35.9087	31.6983	29.4941	31.68	30.6455	33.3502	31.6151	42.2458	34.918	36.9723	33.0167	26.5399	24.0587		31.1059	4.30107		35.407	26.8048
52	29.5721	30.3926	28.7324	24.5185	25.9597	31.2223	27.9415	34.6086	32.5533	29.9077	32.0181	31.0376	32.3942	28.9093	40.4973	33.7409	36.4552	34.5497	26.7063	26.4476		30.9082	3.88934		34.7976	27.0189
53	30.4449	31.1222	29.3983	32.3327	27.0076	31.5374	26.1044	33.992	33.4401	31.1276	32.6747	31.2075	32.5703	28.4472	37.5213	33.5592	37.3168	35.614	27.312	28.162		31.5446	3.22493		34.7695	28.3197
54	32.456	31.7067	30.4345	38.7408	27.9825	31.5748	25.1672	35.8673	33.9887	32.4958	34.2598	31.1151	33.6929	35.0922	37.6549	34.2189	40.0939	34.9609	28.0174	28.2594		32.889	3.79676		36.6857	29.0922
55	33.7467	32.189	31.1892	36.1699	28.3487	31.7878	25.7205	38.0843	33.6084	32.9988	35.4212	30.8529	34.7595	44.2263	38.4197	34.579	42.1171	33.8594	28.5767	27.2306		33.6943	4.67577		38.3701	29.0185
56	34.3201	32.6821	31.4259	31.7019	28.3391	32.4749	27.6411	38.9577	32.5509	32.9419	34.7373	30.8515	35.3144	45.4329	38.6257	35.6642	41.5006	35.1007	28.991	25.8668		33.756	4.76243		38.5185	28.9936
57	34.8625	33.0367	31.7621	31.0774	28.2683	33.2644	29.9084	38.6844	32.0171	33.4735	33.6153	31.5555	35.5271	37.8802	39.2818	36.556	40.7052	37.3455	29.3031	24.8206		33.6473	4.03561		37.6829	29.6116
58	35.3962	33.1046	32.7427	32.5908	28.5468	33.6406	31.0332	37.9651	32.802	34.6793	33.9888	32.8055	35.6766	31.9027	40.5177	35.7864	41.6748	38.5124	29.6012	24.3544		33.8661	4.02758		37.8937	29.8385
59	35.6394	33.2896	33.8354	34.2206	29.5911	33.6251	31.0983	37.8863	34.6283	35.5116	35.1286	33.9642	36.2199	33.1971	41.7507	35.4393	42.8209	39.4363	30.0093	24.6614		34.5977	4.11284		38.7105	30.4848
60	35.7576	34.0914	34.1337	34.9581	31.0983	33.777	31.5287	39.0513	36.9775	35.5229	35.546	34.5933	37.4702	36.4264	42.2962	36.5072	42.9804	40.5002	30.6144	25.74		35.4785	4.03904		39.5176	31.4395
61	36.176	35.2052	33.6718	34.775	31.9742	34.4604	32.6908	41.4387	38.8697	35.3634	35.5437	35.0399	38.8483	36.662	41.9238	38.1759	43.3892	40.8395	31.3612	27.1241		36.1766	3.99037		40.167	32.1863
62	36.8314	36.0599	33.4855	34.8117	31.5268	35.1658	33.6163	43.2774	39.2971	35.5827	36.0436	35.8139	39.5529	36.1679	42.3613	38.9906	44.7683	40.8327	32.1621	28.2811		36.7315	4.13439		40.8658	32.5971
63	37.2839	36.7097	34.2454	35.4316	30.7093	35.1987	33.854	42.0856	38.8464	36.1734	36.7851	36.9077	39.6958	38.3578	44.2255	38.7109	45.9958	41.4069	32.9322	28.9142		37.2235	4.22061		41.4441	33.0029
64	37.5358	37.4517	35.3742	36.0775	30.7693	34.6299	33.9713	40.3078	39.1918	36.9628	37.0666	37.7414	40.0173	41.4962	44.4433	38.5698	46.3985	41.8165	33.59	29.2025		37.6307	4.21208		41.8428	33.4186
65	38.0316	38.0552	36.129	36.7861	31.5562	34.2957	34.3644	41.962	40.6573	37.4556	37.3551	37.8696	40.7714	41.6515	42.9291	39.6257	46.6166	41.6702	34.0732	29.3812		38.0618	4.11814		42.18	33.9437
66	38.8332	38.0868	36.4342	38.0879	31.8025	34.8971	34.7739	44.2675	41.6043	37.2353	38.5968	37.7397	41.4984	39.5263	44.3369	41.3784	47.2317	42.4167	34.424	29.5879		38.638	4.35991		42.9979	34.2781
67	39.5083	37.9674	36.5917	39.2984	30.9697	36.4625	34.8834	43.392	41.0601	37.2244	40.1549	38.0941	41.8405	39.7844	48.0285	41.7387	48.4601	43.9429	34.7216	29.7912		39.1957	4.80071		43.9964	34.395
68	39.9343	38.5484	36.8021	39.0432	30.4939	38.8277	34.5201	42.7094	40.5445	38.8289	40.5826	39.1748	41.9187	43.5944	48.9484	41.1835	49.9091	44.5121	35.1396	29.9428		39.7579	5.0538		44.8117	34.7041
69	40.5141	39.6622	37.1036	38.3062	31.8866	41.2756	33.7777	45.3325	41.6976	41.3442	40.167	40.4486	41.9777	46.5043	47.7593	40.8133	50.3255	44.6242	35.9982	29.9807		40.4749	5.12033		45.5953	35.3546
70	41.3252	40.4975	37.5029	39.1563	34.2282	42.536	33.9651	47.1026	43.6918	42.5377	40.281	41.3609	42.4878	45.533	47.701	40.8931	49.6518	45.5786	37.5251	29.8227		41.1689	4.92642		46.0953	36.2425
71	41.7251	40.8451	37.9294	40.8409	35.208	41.7859	36.4063	45.4278	44.7339	42.1501	41.142	41.7295	43.9651	43.3214	48.6163	40.7998	49.5701	47.3415	39.0895	29.3956		41.6012	4.68855		46.2897	36.9126
72	41.4937	40.9473	38.3	41.5663	33.9699	40.0879	39.5277	44.6208	44.6265	42.2942	42.1242	41.5547	45.9749	42.8847	49.5148	40.5852	50.5452	49.2628	39.6446	29.0048		41.9265	5.01944		46.946	36.9071
73	41.6476	40.9562	38.6991	41.7432	32.3772	38.9393	40.646	46.5994	44.5865	43.7839	43.1541	41.0315	47.246	43.7101	50.2931	42.1228	51.3699	50.2535	38.7774	29.4335		42.3685	5.47727		47.8458	36.8912
74	42.8276	40.9452	39.3491	42.3456	32.2779	39.0024	39.8953	47.6907	45.2652	44.7238	44.5895	40.7793	47.2613	44.1964	50.9815	43.5098	51.5434	50.4462	37.4754	31.4565		42.8281	5.4836		48.3117	37.3445
75	43.92	41.0948	40.2623	42.7994	33.4381	40.1042	39.1984	46.9754	46.1911	43.8743	45.9205	41.4074	46.9344	44.3481	51.5483	42.5697	51.4908	50.8081	36.8481	34.8273		43.228	5.08513		48.3132	38.1429
76	43.9406	41.673	40.9588	42.3639	34.7755	41.9191	39.1638	47.5131	46.8362	42.9473	45.8914	42.6744	47.0388	45.1799	52.0255	42.3355	51.7015	51.2443	37.1812	38.1964		43.778	4.73384		48.5118	39.0442
77	43.787	42.6127	41.0199	41.5817	35.6369	43.6562	39.1753	49.7415	46.9238	43.7431	44.8756	43.7508	47.1803	46.9182	52.525	42.9729	52.6356	51.5188	38.1919	40.21		44.4329	4.70309		49.1359	39.7298
78	44.5237	43.5051	40.9552	41.3558	35.9448	44.445	39.1303	51.5497	46.3306	45.5702	44.8879	44.1092	46.7658	48.8577	53.1672	43.0189	53.8832	52.0953	39.5165	40.5297		45.0071	4.93426		49.9414	40.0728
79	45.654	44.1006	41.6537	42.7138	35.7642	44.2617	39.6406	52.3532	45.7837	47.0464	46.1642	44.2189	46.0797	50.2148	53.9866	44.3983	54.3059	52.9675	40.5711	39.7571		45.5818	5.09366		50.6755	40.4881
80	46.3674	44.3602	43.1434	45.7112	35.6344	43.9288	40.9294	52.6784	46.4327	47.8382	46.8626	44.7136	45.8789	50.1509	54.3965	47.115	54.058	53.4551	40.7614	38.5236		46.147	5.08604		51.233	41.0609
81	47.0924	44.6526	44.4134	47.8765	36.2008	44.1371	42.4325	52.9787	48.1685	48.1686	46.6166	45.4974	46.7065	48.3303	53.9934	48.9625	54.3286	53.4959	40.2231	37.3679		46.5822	5.05376		51.6359	41.5284
82	48.5591	45.8298	44.7324	47.7545	37.4387	44.9039	43.5735	53.5278	49.4634	48.2572	47.054	45.7691	48.8545	46.4576	54.1614	48.4149	55.316	53.453	39.7981	36.7553		47.0037	5.09634		52.1	41.9074
83	49.7248	47.8086	44.5535	46.7777	38.6734	46.073	43.9578	53.82	49.5741	48.3181	48.5787	44.9892	51.5251	46.4587	55.6759	46.4492	56.4521	53.792	40.1789	37.0927		47.5237	5.26152		52.7852	42.2621
84	48.8821	49.1497	44.5519	46.3065	39.3622	47.3751	43.5607	53.4725	49.7782	48.6305	49.6897	43.9723	51.3913	47.964	56.8611	46.0539	57.2232	54.7192	41.2267	38.0812		47.9126	5.29291		53.2055	42.6197
85	47.2146	49.2694	45.0012	46.9733	39.471	48.4282	43.6396	53.8406	51.2825	49.5576	49.6402	43.9076	46.2666	49.5609	57.1097	47.4639	57.2358	55.8472	42.5596	38.9426		48.1606	5.2198		53.3804	42.9408
86	47.5764	49.0943	45.9139	48.4908	39.0852	48.9479	45.3041	55.8568	53.3955	51.0719	49.1023	45.1058	41.8697	50.7504	57.7747	48.8348	56.8578	56.2131	43.7377	38.9793		48.6981	5.52779		54.2259	43.1703
87	49.6694	49.3638	47.1224	49.4637	38.5184	49.0622	47.1946	57.7899	54.8727	52.3026	48.8412	46.6894	45.7277	51.8221	58.917	47.6868	56.8579	54.844	44.2435	38.4044		49.4697	5.57529		55.045	43.8944
88	50.7367	50.2507	48.15	49.6748	38.2434	49.0031	47.3935	58.2186	55.3654	52.6316	49.5595	47.8067	55.1931	52.6212	59.4377	47.5121	57.3977	54.3362	43.7252	37.9593		50.2608	5.82202		56.0828	44.4388
89	50.2844	51.6278	48.5859	50.2482	38.5617	49.0235	46.3717	57.5015	55.1545	52.7064	51.2194	48.3665	60.6335	52.2638	59.3803	50.0821	58.2728	57.0652	43.0156	38.3007		50.9333	6.22748		57.1607	44.7058
90	50.1177	52.8923	48.54	51.373	39.379	49.3981	45.7122	56.6715	54.6727	53.3203	52.3395	48.599	58.6819	50.652	59.3297	50.9715	59.0396	59.4072	43.4398	39.3271		51.1932	6.0316		57.2248	45.1616
91	50.8352	53.651	48.2896	52.3488	40.5357	50.2862	46.1693	57.4051	54.5519	54.4848	52.1637	48.6657	55.1384	50.1282	59.304	50.5371	59.2882	59.3094	45.3175	40.5619		51.4486	5.5449		56.9935	45.9037
92	51.421	54.0971	47.9992	52.7452	41.7774	51.3834	47.8701	59.403	55.2175	55.9127	51.9061	48.5952	54.6025	52.6923	59.3087	50.9454	59.7027	58.8278	47.0457	41.5674		52.151	5.31116		57.4622	46.8399
93	51.4635	54.4667	47.7278	52.5065	42.8036	52.2808	49.9409	60.102	56.4192	57.2012	52.4813	48.4198	55.8595	55.9853	59.876	52.629	61.1495	58.964	47.0056	42.189		52.9736	5.46137		58.4349	47.5122
94	51.6419	54.909	47.6102	53.1807	43.4288	52.8347	50.5865	59.7495	57.7732	57.9137	53.412	48.3707	56.8337	56.4427	60.965	55.5584	62.5434	59.6529	45.7038	42.3911		53.5751	5.79092		59.366	47.7842
95	52.252	55.3663	47.9917	56.6981	43.6533	53.1662	49.7029	60.8973	58.8636	58.3348	54.1681	48.7981	57.1552	54.1	61.3474	58.869	62.4483	60.562	44.9258	42.1846		54.0742	6.13681		60.211	47.9374
96	52.6649	55.2407	49.1895	60.2635	43.5064	53.3983	49.5261	62.5615	59.2907	59.4082	54.6623	49.7319	57.1839	51.2825	60.9135	60.1784	61.8497	61.2984	45.7619	41.8454		54.4879	6.38501		60.8729	48.1029
97	52.5592	54.3148	51.0012	59.7333	43.0848	53.6156	51.1243	61.9066	59.2171	60.8656	54.9346	50.3207	57.3546	49.3446	60.8582	60.0294	62.3316	61.5376	47.3509	41.7431		54.6614	6.28749		60.9489	48.3739
98	52.6294	53.8553	52.9703	57.1151	42.5084	53.8909	53.0094	60.3025	59.3021	60.5942	55.1834	49.6142	58.163	48.4712	61.1221	60.5251	64.1627	61.3879	48.5478	42.1663		54.7761	6.21731		60.9934	48.5588
99	53.4468	54.9462	54.8474	56.0767	41.8591	54.242	53.9685	60.5927	59.9026	57.3752	55.5772	47.5409	59.7956	48.5914	60.851	61.2958	67.1274	61.3902	49.0187	43.0169		55.0731	6.48869		61.5618	48.5844
100	54.7216	56.9973	56.6681	56.4347	41.1747	54.6323	54.3334	62.3964	60.7919	52.4979	56.0675	44.7725	61.8706	49.2336	60.1121	61.9739	70.7022	61.608	49.1157	44.0811		55.5093	7.23656		62.7458	48.2727

## Sheet: VO2 BM_F
Final Time Norm/Subject	1	2	3	4	5	6	7	8	9	10	11	12	13	14	15	16	17	18	19		Average	St dev		Mean + st dev	mean - st dev
0	11.6739	9.96213	10.1984	9.79456	11.2498	9.91976	9.43391	11.775	10.277	11.8629	12.8625	15.1059	9.66238	10.6856	12.8719	11.7796	9.5785	10.263	10.3104		11.0141	1.46325		12.4773	9.5508
1	12.2144	9.48082	10.3249	9.99034	11.525	10.4182	10.7151	11.4961	10.2942	12.6774	13.1828	13.4454	10.7028	11.3292	12.8228	13.1005	11.6229	10.8377	10.9559		11.4282	1.18131		12.6095	10.2469
2	12.4657	9.28504	10.4223	10.1575	11.7675	10.7995	11.504	11.298	10.6246	12.9981	13.3358	13.782	11.3869	11.727	12.7913	13.7999	12.6591	11.3886	11.488		11.7727	1.24628		13.019	10.5264
3	12.1708	9.6543	10.4614	10.3496	11.9414	10.9659	11.3648	11.2584	11.3886	12.3891	13.3031	14.4074	11.4725	11.6874	12.8233	13.6546	11.7925	11.8915	11.7933		11.83	1.15488		12.9849	10.6751
4	11.5215	10.5841	10.4225	10.6988	11.9969	10.9343	10.6458	11.358	12.0208	11.2215	13.7397	14.2242	11.3056	11.1561	13.1324	13.2185	9.70252	12.3218	11.7946		11.6842	1.19879		12.883	10.4854
5	11.0359	11.669	10.3104	10.9669	11.9064	10.7815	10.2656	11.4627	12.0182	10.4533	15.0928	15.4255	11.3463	10.7105	13.9146	13.0048	8.21453	12.6461	11.6272		11.7291	1.72725		13.4563	10.0018
6	10.9835	12.5153	10.1347	10.9962	11.7455	10.7464	10.6262	11.4626	11.557	10.5356	15.7754	15.5639	11.5633	10.9435	14.67	13.3439	8.30102	12.8252	11.5033		11.8838	1.87808		13.7619	10.0057
7	11.1201	13.1121	9.97018	11.5015	11.6367	11.1302	11.0661	11.4304	11.013	10.8754	14.181	15.8897	11.7597	10.924	14.6089	14.127	9.16971	12.8203	11.6091		11.9971	1.69922		13.6963	10.2979
8	11.2056	13.6528	10.0065	12.1559	11.7848	11.9245	10.9327	11.5042	10.9452	10.8825	12.3494	17.3774	12.0433	10.589	13.9776	14.9674	9.94306	12.6197	11.9074		12.1457	1.81241		13.9581	10.3333
9	11.4058	14.1891	10.4377	11.5991	12.2753	12.8869	10.4129	11.7087	11.5596	10.7549	13.015	17.1615	12.6232	11.5568	13.7573	15.2828	10.5192	12.2533	12.2455		12.4023	1.73718		14.1395	10.6652
10	12.0228	14.3529	11.2177	11.1944	12.6321	13.6462	10.003	11.881	12.0918	10.9734	14.864	18.0325	13.0658	12.5383	14.2278	14.8942	11.0845	11.7546	12.4783		12.7871	1.88098		14.6681	10.9061
11	12.8839	13.7277	12.0114	12.1731	12.5229	13.7154	9.92182	11.8765	12.0971	11.5801	15.3572	18.5122	12.6063	11.4656	14.9313	14.5447	11.6385	11.173	12.5781		12.9114	1.91919		14.8306	10.9922
12	13.3111	12.6322	12.4851	12.5141	12.7513	13.1415	10.0925	11.872	12.1892	12.1494	15.024	17.6177	11.833	11.0195	15.4519	14.6522	11.9811	10.6203	12.602		12.8389	1.79094		14.6299	11.048
13	12.9434	12.1724	12.6225	12.7217	13.9548	12.7447	10.4507	12.2119	12.7593	12.4466	15.5408	18.8965	12.3513	12.8193	15.4853	15.0936	11.9943	10.2241	12.6073		13.16	1.97192		15.1319	11.1881
14	12.4497	13.2368	12.6702	15.0801	14.9693	12.9902	11.0132	13.0011	13.4553	12.8803	16.4781	18.4721	14.0406	14.9991	15.1835	15.061	11.8378	10.1042	12.6251		13.7131	1.96064		15.6737	11.7524
15	12.615	15.0571	12.8623	15.9398	14.7509	13.5006	11.8024	13.7761	13.93	13.9034	16.4968	18.2898	15.0592	15.7195	15.6066	13.8979	11.7025	10.287	12.6598		14.0977	1.91174		16.0095	12.186
16	13.4699	16.2096	13.2281	13.4101	14.5373	13.9246	12.7428	14.0316	14.0113	15.2194	15.8518	20.9707	14.7593	14.3032	17.2196	13.2577	11.5765	10.7389	12.7149		14.3251	2.22644		16.5516	12.0987
17	14.617	15.9838	13.6804	12.8248	15.5214	14.2859	13.7019	13.8354	13.7868	16.1133	15.6281	22.6457	14.07	13.8314	18.4304	14.2099	11.3381	11.4233	12.8059		14.6702	2.54455		17.2147	12.1256
18	15.6558	15.2178	14.1605	14.2787	16.4338	14.6406	14.4308	13.6782	13.7337	16.2773	16.023	21.1147	13.8373	15.5957	17.895	15.2101	11.194	12.1933	12.9653		14.9756	2.16349		17.1391	12.8121
19	16.1885	14.9033	14.7904	14.4073	16.0188	14.8947	14.5016	13.9048	14.0832	16.042	16.6868	20.1171	14.6188	16.8589	16.9161	15.7104	11.8618	12.7303	13.2267		15.1822	1.83427		17.0165	13.3479
20	15.9977	15.2408	15.7612	14.8971	15.5377	14.963	13.7072	14.3228	14.6504	15.7545	17.548	21.7014	16.1666	17.0426	17.1537	16.5405	13.7455	12.7011	13.6046		15.6335	1.97036		17.6039	13.6631
21	15.6968	15.7867	17.0843	16.6029	16.3329	15.066	12.9309	14.6362	15.1881	15.5845	18.7087	21.77	16.7193	17.0152	18.0786	17.2719	15.6011	11.9318	14.0767		16.1096	2.14821		18.2578	13.9614
22	16.0841	16.1649	18.0521	17.1418	17.5532	15.4925	13.3059	14.8177	15.4202	15.6456	19.8193	22.9501	15.5529	16.9422	18.4576	17.1398	15.8153	10.8859	14.6167		16.4136	2.51114		18.9247	13.9024
23	17.0415	16.4053	17.7782	17.3329	18.1068	16.0502	14.8829	15.1182	15.4049	15.9721	20.2187	23.5568	14.9137	16.5753	18.4335	17.4707	14.558	10.1864	15.1706		16.5882	2.66144		19.2497	13.9268
24	17.6922	16.655	15.9991	18.8473	18.1326	16.314	16.8147	15.6973	15.5913	16.5316	20.1007	22.8381	16.421	15.4882	18.8527	18.9271	13.4755	10.4054	15.6089		16.8628	2.59974		19.4625	14.263
25	17.6183	16.9902	14.0854	19.0344	18.0445	16.3647	18.3267	16.191	16.136	17.2232	20.3765	25.0843	18.3449	15.3422	19.6696	19.3292	13.5611	11.5241	15.7892		17.3177	2.91498		20.2326	14.4027
26	17.506	17.3712	13.6597	17.5918	18.1262	16.6648	18.873	16.0816	16.8505	17.7926	21.1251	25.2228	18.8671	17.8254	20.1594	18.3024	14.2093	13.1427	15.644		17.6324	2.74537		20.3778	14.887
27	18.0453	17.7435	15.2518	17.8528	18.4778	17.3051	18.0984	15.4093	17.4594	18.0274	21.6127	25.4318	18.4222	19.3447	20.1653	17.923	14.693	14.8554	15.406		17.975	2.55902		20.534	15.416
28	18.8507	18.005	17.4654	18.9507	18.5942	17.9624	16.787	15.0222	17.6418	18.1685	21.6609	27.7867	17.9055	18.288	20.1621	18.8614	15.0131	16.2744	15.3824		18.357	2.82629		21.1833	15.5307
29	19.0913	18.0244	18.7417	19.0574	18.1988	18.3624	16.1923	15.6751	17.4819	18.6433	21.7198	26.7019	17.6859	17.8993	20.314	20.587	15.4803	17.0399	15.8097		18.5635	2.58346		21.147	15.98
30	18.7265	17.7903	18.6204	19.5483	18.5334	18.3383	16.6564	16.9475	17.4044	19.5144	21.9364	25.3539	17.9522	18.4766	20.2665	21.352	16.1521	16.7948	16.5084		18.7828	2.24774		21.0305	16.535
31	18.6704	17.7024	17.9654	20.4969	20.5143	17.9672	17.4205	17.8876	17.5557	20.4033	22.0634	26.2483	18.82	18.6758	19.9913	20.3174	16.7789	15.4011	17.1486		19.0541	2.3838		21.4379	16.6703
32	19.5256	18.2342	17.68	20.5028	22.2379	17.8315	17.9206	18.0517	17.8391	20.9731	22.214	28.2619	20.2911	19.274	20.2556	19.6535	17.1423	13.5987	17.4405		19.4173	2.94039		22.3577	16.4769
33	20.6183	19.3871	18.0006	20.7159	21.9538	18.3298	18.4949	18.0414	17.9794	21.1207	23.002	28.9084	21.6367	20.2824	21.5141	20.1322	17.195	12.3468	17.4447		19.8476	3.2428		23.0904	16.6048
34	21.0762	20.5814	18.6106	22.0225	21.3436	19.0875	19.599	18.5162	17.6628	20.8304	24.2472	29.862	21.8711	19.9523	22.9301	20.4021	16.9504	12.5129	17.4021		20.2874	3.47014		23.7575	16.8173
35	20.9389	21.2932	19.2055	22.668	22.1851	19.6846	20.7799	19.3204	17.5576	20.5085	24.547	30.3562	21.3986	19.5091	23.6384	20.682	16.6957	13.8982	17.5393		20.653	3.43513		24.0881	17.2178
36	20.8316	21.6975	19.7623	22.5286	23.208	20.175	21.0084	19.7727	18.7649	20.8266	23.7457	30.273	21.4482	21.1364	23.7815	21.8536	16.8901	15.616	17.8645		21.115	3.11041		24.2254	18.0046
37	21.1385	22.2913	20.4179	22.7856	23.0381	20.7084	20.1106	19.5255	20.354	21.8598	23.9217	32.1604	22.0844	22.7832	23.7568	22.5323	17.5919	16.7779	18.2286		21.6877	3.24127		24.929	18.4465
38	21.8015	23.3216	21.2536	23.0476	22.931	21.1732	19.4375	19.2418	20.4886	22.6241	25.7939	31.8328	22.4513	22.9245	23.7562	21.7783	18.1475	17.0738	18.4847		21.977	3.23665		25.2137	18.7404
39	22.696	24.4025	21.9967	23.4736	24.1328	21.3755	20.1373	19.7233	19.8052	22.3063	27.1612	31.4424	22.3024	22.4949	23.8851	21.5912	18.0223	17.0898	18.6152		22.2449	3.30852		25.5534	18.9364
40	23.5815	25.0709	22.2391	25.6555	25.2225	21.3758	21.4517	20.8688	19.985	21.5786	26.8572	33.3994	22.0222	22.4169	24.234	22.7032	17.7016	17.4894	18.7318		22.7676	3.64727		26.4149	19.1204
41	24.1888	25.2817	21.7607	26.9324	24.9281	21.3792	22.0506	21.7607	20.7534	21.5591	26.5343	33.8607	21.8311	23.1485	24.8734	23.6876	17.9767	18.703	18.9505		23.1663	3.61257		26.7789	19.5538
42	24.4498	25.3797	21.0922	24.124	25.2414	21.5001	21.8728	21.7466	21.0944	22.4011	27.2451	34.5807	21.7111	23.8823	25.6811	23.7877	18.9726	20.2286	19.322		23.3849	3.52585		26.9108	19.8591
43	24.4849	25.6375	20.9517	23.0884	27.9096	21.7804	22.0479	21.4472	21.2186	23.3513	27.8179	35.6219	21.6615	24.2126	26.3795	23.038	20.1879	21.3312	19.8073		23.7882	3.74064		27.5288	20.0475
44	24.4563	25.8462	21.7265	25.7808	30.4381	22.3543	23.1541	21.8068	21.7224	23.8822	27.5434	35.9889	21.7327	24.7438	26.7963	22.7975	21.144	21.3505	20.3602		24.4013	3.82575		28.2271	20.5756
45	24.6164	25.636	22.9357	26.5086	30.259	23.457	24.2009	23.0296	22.4068	24.1508	27.7585	36.1531	22.1073	24.9282	26.8869	23.8919	21.487	20.4939	20.8985		24.8319	3.67565		28.5075	21.1563
46	25.1956	25.0274	23.9614	25.9494	28.754	24.8298	24.1426	24.3841	22.8259	24.4251	29.3168	35.9852	23.2141	24.1778	26.7373	24.5919	20.9523	19.5286	21.2701		25.0142	3.56603		28.5802	21.4482
47	26.1199	24.7725	24.4863	26.8772	27.8357	25.4122	23.5979	25.1801	22.8101	24.9748	30.6657	36.2021	25.0716	24.8967	26.6324	24.4599	19.8559	19.2231	21.3153		25.2837	3.74568		29.0293	21.538
48	27.1607	25.6264	24.7231	27.3433	27.5896	24.8272	23.9888	25.3762	22.4066	26.0588	30.5578	37.0527	26.6215	27.0219	26.7493	25.1971	18.8076	19.8537	21.0013		25.6823	3.97439		29.6567	21.7079
49	27.9571	27.3233	24.9363	27.0041	27.7033	24.4267	25.5981	25.1864	22.2538	27.4334	30.2354	37.6308	27.0799	26.0573	26.977	26.3732	18.6214	20.9347	20.6471		26.02	4.04305		30.063	21.9769
50	27.9692	28.8744	25.3211	27.9085	28.0994	25.2324	27.1441	24.8597	22.896	28.1685	30.9262	39.0878	27.023	23.7752	27.2185	26.3817	20.388	21.9144	20.632		26.5169	4.17198		30.6888	22.3449
51	26.9761	29.5365	25.9894	29.5038	28.778	26.3799	27.5915	24.7071	23.7299	27.6415	31.8557	39.4554	27.0841	24.7252	27.5536	26.187	24.4205	22.3563	21.2111		27.1412	3.94544		31.0866	23.1957
52	26.0836	29.6109	27.03	30.3424	29.8135	26.8701	27.3404	25.003	24.0847	26.6576	32.0773	38.3459	27.0653	27.3646	28.049	26.9948	27.843	22.2836	22.1427		27.6317	3.60705		31.2388	24.0247
53	26.6001	29.6531	28.2313	29.7045	31.1109	26.9379	27.1197	25.61	24.1845	26.3125	31.9161	39.5987	26.7442	29.3023	28.529	28.0863	27.2842	21.8344	23.0609		27.9906	3.79105		31.7816	24.1995
54	28.0376	29.9026	29.1318	28.7659	31.8218	27.1117	27.2388	26.1589	24.3706	26.7771	31.948	40.0108	26.8387	29.3852	28.818	28.8127	23.5678	21.1591	23.6534		28.0795	4.00818		32.0877	24.0713
55	28.6021	30.1524	29.3242	29.6526	31.3624	27.3447	27.6983	26.3543	24.6703	27.5469	32.3332	39.4342	28.0939	28.4076	29.2679	29.1054	20.5755	20.5528	23.9213		28.1263	4.18161		32.3079	23.9447
56	27.7339	30.1985	29.0076	30.9481	30.9606	27.3788	28.2893	26.0941	25.036	28.2856	33.0428	39.8793	29.4315	27.9568	30.3604	29.0862	20.4637	20.4034	23.9787		28.344	4.3469		32.6909	23.9971
57	27.4101	30.1707	28.7247	31.1268	31.7672	27.3987	28.3958	25.3379	25.3934	29.0251	33.6986	41.3544	29.296	28.0303	31.4668	28.9698	21.7858	21.0937	23.9335		28.6515	4.50457		33.1561	24.147
58	29.3746	30.3766	28.9376	30.757	32.8134	27.8374	27.58	24.5329	25.6344	29.8253	33.9184	42.576	28.4485	28.402	31.358	28.8683	22.9149	22.6003	23.8345		28.9784	4.56067		33.5391	24.4177
59	32.057	30.9995	29.5848	31.0449	32.9758	28.6258	26.8012	24.5118	25.5756	30.6469	34.022	43.659	28.6826	29.0769	30.4392	28.9899	23.7708	24.2702	23.7005		29.4439	4.6522		34.0961	24.7917
60	32.7275	31.8537	30.4053	32.7449	32.6345	29.2655	27.484	25.7964	25.2761	31.4115	34.5292	44.5353	29.9209	29.5296	30.5012	29.9224	24.8419	25.3965	23.5578		30.1229	4.68834		34.8112	25.4345
61	31.3067	32.693	31.1577	33.5186	32.4753	29.6177	29.3132	27.7179	25.4019	32.0054	35.4849	43.9371	30.9252	29.3633	31.871	31.4203	26.0844	25.4828	23.5404		30.7009	4.46613		35.167	26.2348
62	30.5378	33.4436	31.6816	32.7507	32.9056	29.9952	30.1213	29.3513	26.2374	32.2771	36.6964	43.5042	31.2729	30.0891	33.0492	32.0145	26.8875	24.8761	23.8601		31.1343	4.35983		35.4941	26.7745
63	32.1827	34.2169	31.8369	33.3073	34.0916	30.4732	28.7128	30.3162	27.0674	32.2512	37.6972	43.9159	31.2198	31.8804	33.2633	31.8876	26.88	24.1343	24.7137		31.5815	4.50892		36.0904	27.0726
64	34.6339	35.0758	31.6422	34.7535	35.514	30.6766	27.091	30.8345	27.5007	32.4878	37.9701	44.5595	31.1796	32.3313	33.1673	32.3164	26.4964	23.7751	25.9246		31.9963	4.79943		36.7958	27.1969
65	35.8345	35.7114	31.5327	35.3663	36.6179	30.508	27.5763	31.127	28.0099	33.5443	37.731	44.8181	31.6854	31.6609	33.2048	32.8503	26.2837	23.8477	26.9423		32.3607	4.8534		37.2141	27.5073
66	35.5218	35.6699	32.0062	36.0511	37.3916	30.6511	29.7073	31.2411	28.8195	34.9699	37.5654	45.0304	32.601	31.6347	32.9706	32.848	26.4097	24.0991	27.2108		32.7579	4.75254		37.5104	28.0053
67	34.4543	34.9619	33.1308	37.0186	37.9638	31.6228	31.4626	31.167	29.5599	35.7528	37.8031	45.4986	32.9636	32.8152	32.2682	33.2277	26.8269	24.2742	26.6599		33.128	4.76003		37.888	28.368
68	33.5632	34.6056	34.2184	37.2143	38.4822	32.9438	31.912	31.0329	29.9978	35.6093	38.5869	46.1018	32.5169	34.3544	32.0802	34.3423	27.4529	24.2738	25.8933		33.4306	4.91346		38.3441	28.5172
69	34.0293	35.665	34.5251	37.394	38.968	34.0077	31.8449	31.1802	30.202	35.3934	39.6691	46.5688	32.1779	33.935	33.3155	35.2601	28.1563	24.2409	25.562		33.7945	5.07441		38.8689	28.7201
70	36.5466	37.8037	34.0198	38.28	38.9167	34.6841	32.0138	31.8911	30.253	35.8247	40.578	47.4088	32.4968	31.9493	35.1578	35.8976	28.812	24.3394	25.9888		34.3612	5.30248		39.6636	29.0587
71	39.4608	39.546	33.5296	38.31	38.0255	34.9923	32.3166	32.815	30.2114	36.5497	41.3493	48.349	33.1161	30.6916	36.3914	36.7612	29.3452	24.6834	26.8602		34.9108	5.5293		40.4401	29.3815
72	40.5707	39.7658	33.883	37.5113	37.3241	34.9243	32.4294	33.2948	30.1029	36.9403	42.3516	48.9382	33.7844	32.661	37.0012	37.0509	29.7	25.1874	27.7895		35.3269	5.48628		40.8132	29.8406
73	39.8566	39.1292	35.0693	37.5973	37.7978	34.4963	32.4362	33.1306	29.9209	36.9533	43.1513	49.1686	34.766	36.7375	37.4856	36.1717	29.8901	25.716	28.5065		35.6832	5.36743		41.0506	30.3158
74	39.1059	38.8172	36.3815	38.9203	38.9209	34.167	32.7589	33.1334	29.915	37.0305	42.7287	48.2167	36.1187	36.8129	37.8171	35.973	29.9876	26.1434	29.0615		35.8953	5.13537		41.0306	30.7599
75	39.3941	39.3546	37.1661	40.4378	39.9027	34.6432	33.557	34.1606	30.5999	37.4731	41.7892	47.9478	37.013	34.5691	37.652	37.2641	30.0418	26.4519	29.5601		36.262	5.01154		41.2735	31.2504
76	40.0403	40.1994	37.5026	39.6363	40.4035	35.7915	34.3656	35.9461	31.7867	38.2268	42.5458	49.6071	36.8147	35.1323	37.262	38.4356	30.0464	26.6942	30.0786		36.8692	5.13134		42.0006	31.7379
77	40.262	40.7616	37.8866	38.583	40.3441	36.7162	34.7422	37.4473	32.5752	39.153	44.7588	50.8584	36.3631	36.1668	37.4733	39.1138	30.0359	26.9234	30.5766		37.4074	5.34918		42.7566	32.0583
78	40.3081	40.9923	38.7144	41.392	40.2346	37.0839	35.0277	37.9207	32.5566	39.8651	45.6876	50.6724	36.6586	35.8431	38.4528	40.0275	30.3931	27.1648	30.9844		37.8937	5.42015		43.3138	32.4735
79	40.8571	41.1753	39.74	44.2386	40.5839	37.3179	35.8856	37.6216	31.8462	39.8867	44.8529	50.6078	37.6361	35.8941	39.4952	40.8955	31.6245	27.4006	31.2494		38.3584	5.42938		43.7878	32.929
80	41.9332	41.5134	40.4729	44.0515	41.306	37.5877	37.3564	37.0037	31.2206	39.3644	44.4493	51.857	38.8659	36.4822	40.0118	41.1673	33.3018	27.6093	31.4179		38.788	5.49336		44.2814	33.2946
81	42.7695	41.9148	40.5708	42.7856	42.1451	37.5152	38.7275	36.5192	31.8641	39.1956	45.2047	52.9072	39.761	36.8683	39.7301	40.9489	33.8695	27.8217	31.572		39.089	5.56004		44.649	33.529
82	42.8411	42.2306	40.2867	42.1809	42.7633	36.9311	39.4301	36.6191	33.0994	39.991	45.816	52.588	39.7835	37.5531	38.7815	40.6763	32.4831	28.2792	31.7844		39.1641	5.49077		44.6549	33.6734
83	42.6258	42.5053	40.022	43.0482	42.9933	36.3526	39.5487	37.5861	33.0152	41.2113	45.9403	52.2819	39.3765	38.4376	38.2542	41.0648	30.9989	29.2755	32.0469		39.2939	5.49732		44.7913	33.7966
84	42.7679	43.0211	40.0436	44.424	43.4323	36.336	39.3155	38.9169	31.9447	42.1106	46.7644	53.1836	39.4265	38.2236	39.1226	42.0442	31.6268	31.053	32.3092		39.793	5.62259		45.4156	34.1704
85	43.3184	44.0064	40.265	45.4849	44.5975	37.1737	39.0302	39.8899	31.618	42.4404	48.4628	53.9951	40.1038	38.1003	41.3628	42.8899	33.8893	33.2552	32.5285		40.6533	5.65373		46.307	34.9995
86	43.9474	45.1655	40.5441	46.1503	45.9197	38.8867	39.0338	40.2424	32.1444	42.2737	49.4404	54.2493	41.1008	39.8112	44.5007	43.4215	35.5885	35.1395	32.7678		41.5962	5.56226		47.1585	36.0339
87	44.4532	45.9617	40.8572	46.6031	46.7007	40.3406	39.4459	40.3328	32.7007	41.769	49.1223	54.0605	41.8877	40.658	46.8705	43.6431	35.6991	35.9657	33.1665		42.1178	5.49339		47.6112	36.6244
88	44.8707	46.1437	41.3901	46.9963	46.8115	40.2993	39.9955	40.5174	33.1874	41.2261	48.9995	54.0561	41.8039	39.5043	46.7369	43.2848	35.3123	35.5237	33.8545		42.1323	5.47036		47.6027	36.662
89	45.2691	46.18	42.3415	47.1121	46.4496	39.9613	40.4041	40.8357	33.861	40.934	49.8827	54.8443	41.1411	39.2298	45.162	42.6917	35.5518	34.4252	34.7095		42.1572	5.51407		47.6712	36.6431
90	45.771	46.6258	43.6339	47.2987	46.5499	41.4963	40.5651	41.1934	34.5579	41.0487	50.8275	55.1984	41.1236	41.2712	44.4442	43.3183	36.5646	33.3524	35.3566		42.642	5.51806		48.16	37.1239
91	46.5099	47.5297	44.8571	48.34	47.8176	44.1374	40.4449	41.5652	34.9522	41.6646	51.1529	55.0016	42.1466	44.9656	45.0524	44.662	38.1477	32.844	35.4179		43.5373	5.60363		49.141	37.9337
92	47.4715	48.4679	45.6026	49.4572	49.3015	45.1848	40.3391	42.058	35.0612	42.5204	51.2117	55.1553	43.5248	45.952	46.1774	44.6569	39.5553	32.8638	34.8773		44.181	5.79831		49.9793	38.3827
93	48.5028	49.064	45.8226	49.7531	49.957	44.4364	40.8516	42.7738	35.0799	43.0215	51.4357	56.0879	44.6302	43.2574	47.0171	44.2556	39.5342	33.2321	34.2207		44.3649	6.01146		50.3764	38.3535
94	49.3999	49.3044	45.7684	49.5473	50.022	44.1254	42.2225	43.6071	35.3663	42.9147	52.1113	56.5855	45.0324	42.1467	46.8257	45.1318	37.6322	33.775	33.9687		44.4993	6.17095		50.6703	38.3284
95	49.8393	49.2996	45.6849	49.8432	49.9907	45.1029	43.7053	44.3271	36.1884	42.8758	53.2231	56.9825	44.8109	43.0296	45.9055	46.0274	35.5519	34.3919	34.382		44.798	6.26184		51.0599	38.5362
96	49.5577	49.2108	45.6626	51.4993	50.1012	46.2088	44.4876	44.7988	36.9311	43.6188	53.9764	57.8102	45.0007	43.6493	45.9702	46.1423	35.1111	35.0287	35.2166		45.2622	6.30855		51.5708	38.9537
97	48.9574	49.2934	45.7049	52.3737	50.4898	46.6947	44.5458	45.1531	36.9457	44.9147	53.8786	58.2565	46.1273	45.0114	47.6849	46.7735	36.168	35.6328	36.1705		45.8303	6.16388		51.9942	39.6665
98	48.7622	49.7937	45.8111	51.3853	51.1431	46.8763	44.2462	45.5595	36.9976	46.073	53.805	58.7127	47.1971	47.2039	49.5137	47.8622	37.6165	36.1787	37.0239		46.4085	5.99983		52.4084	40.4087
99	49.2551	50.6971	45.9642	50.9236	52.0011	47.0774	43.8292	46.0686	38.0221	46.7806	54.5805	59.3349	47.3662	47.8177	50.2574	47.976	38.849	36.6836	37.7844		46.9089	5.92277		52.8317	40.9861
100	50.1139	51.8039	46.1407	51.5062	52.9661	47.3143	43.3599	46.6306	39.7081	47.2442	55.905	59.9808	46.9702	46.8051	50.3223	47.1997	39.9486	37.1678	38.4985		47.3466	5.92281		53.2694	41.4238

## Sheet: VO2 %peak_M
Final Time Norm/Subject	1	2	3	4	5	6	7	8	9	10	11	12	13	14	15	16	17	18	19	20		Average	St dev		Mean + st dev	mean - st dev
0	20.5876	13.2866	15.2908	17.6377	32.077	15.5898	14.8497	10.5542	19.2094	15.7567	23.4289	24.3491	18.5016	24.2192	19.4005	22.6722	18.1956	23.973	23.9925	27.2625		20.0417	5.22526		25.267	14.8165
1	22.6575	15.3685	18.1983	19.4884	33.684	17.6731	18.1454	13.651	21.0278	16.4232	26.4041	21.1523	20.6037	23.4494	19.4142	23.8039	13.7765	20.7107	25.1084	27.8756		20.9308	4.92968		25.8605	16.0011
2	23.8766	15.304	20.228	20.6072	33.9228	19.7682	21.7707	15.9447	21.8849	16.5889	27.1691	18.696	22.2533	23.1513	19.6261	24.5243	12.0537	19.9877	25.8797	28.1468		21.5692	4.97214		26.5413	16.5971
3	23.6824	12.3104	20.592	20.5195	31.5497	21.8708	25.6169	16.9547	20.9898	15.989	24.5374	17.709	23.0275	23.7286	20.0166	24.3711	14.6318	22.006	25.9732	27.7343		21.6905	4.62994		26.3205	17.0606
4	22.9951	11.7702	19.746	19.5686	27.506	23.6154	26.9934	17.1236	19.1501	15.9649	21.9498	18.5588	22.7827	25.0461	20.0704	23.025	19.2328	22.9881	25.4206	26.5454		21.5027	4.00902		25.5117	17.4936
5	23.0022	18.5727	19.0527	18.4511	24.5956	24.2745	22.9843	17.1711	18.0084	18.2578	22.936	21.1852	21.5601	26.6704	19.9467	21.1872	22.8295	23.2887	24.6853	25.3235		21.6991	2.78515		24.4843	18.914
6	23.5064	26.1746	19.304	18.3421	24.6758	23.4558	17.0186	18.0388	18.034	21.3154	24.7903	25.224	20.3331	27.4369	20.7873	20.7209	22.7584	26.1279	24.2079	24.9864		22.3619	3.15177		25.5137	19.2101
7	23.7825	26.2713	20.105	19.5983	26.8005	22.169	15.3762	19.9009	18.367	21.5173	23.8598	28.6632	21.1168	25.5871	22.1983	23.6338	18.8297	27.1815	24.1499	25.9918		22.755	3.44762		26.2026	19.3074
8	23.4214	21.4748	20.9845	20.7598	29.5781	21.7199	17.8553	21.7353	18.54	18.8264	22.5208	28.9204	24.4033	21.604	22.6247	25.6795	17.6255	23.014	24.5687	27.4994		22.6678	3.38554		26.0533	19.2822
9	22.2828	17.8181	21.8772	21.3035	32.0455	22.1588	19.6368	22.9268	19.1736	17.0128	24.4068	25.6879	26.9765	19.4747	23.0472	24.3509	22.5695	21.9755	25.3603	28.4424		22.9264	3.63772		26.5641	19.2887
10	21.4513	18.0412	22.8585	22.5946	33.5068	22.2802	19.9991	23.4665	20.7472	17.9248	27.1759	22.4366	26.0368	21.7614	24.8419	23.726	26.1517	26.3602	26.1532	28.103		23.7808	3.66766		27.4485	20.1132
11	22.6537	22.8858	23.6385	24.4842	33.623	21.3241	22.4739	23.8996	22.1757	19.8838	26.896	22.5534	23.7691	26.0596	24.0253	24.6955	23.9796	27.8621	26.604	26.5949		24.5041	2.94153		27.4456	21.5626
12	25.2875	28.1025	23.5387	24.6205	32.7514	20.5313	27.0948	25.0371	22.0393	21.3508	25.8053	25.5138	23.7266	29.4473	18.6292	25.7974	22.4966	26.0271	26.8447	24.1575		24.94	3.19054		28.1305	21.7494
13	26.9441	28.0621	22.3824	23.0196	31.368	21.5763	28.6095	25.7729	21.2348	22.0823	28.2063	28.7464	26.006	31.0715	18.1295	25.0669	25.2967	25.379	27.2556	21.6528		25.3931	3.51949		28.9126	21.8736
14	26.9621	24.6625	21.5616	22.3934	30.2186	24.6069	24.9095	24.3145	22.234	22.1247	32.1133	30.636	28.3048	30.9194	26.246	25.4802	27.2348	26.6507	28.0533	21.202		26.0414	3.29472		29.3361	22.7467
15	26.4689	23.1746	22.5488	23.6177	30.1552	28.2438	21.1004	22.7799	25.3317	21.8502	32.8714	31.8685	29.1638	30.3807	32.4668	29.4171	25.4518	28.8919	29.0625	25.0486		26.9947	3.72504		30.7197	23.2697
16	26.2626	24.4356	24.718	25.7703	31.4108	31.1709	21.2499	24.2101	27.663	21.7158	31.0112	33.3586	28.4009	31.6722	32.5962	30.6056	23.1463	30.152	30.0604	33.0328		28.1322	3.90306		32.0352	24.2291
17	26.6312	26.8261	26.2701	27.7818	33.3373	32.5899	23.8498	27.0014	27.1787	22.1183	29.8641	34.557	26.4941	34.6836	31.1014	29.5615	22.9807	30.0395	30.9567	40.8558		29.234	4.51729		33.7512	24.7167
18	27.6639	29.5744	26.4692	28.6286	35.2568	31.8934	26.6605	28.6718	25.0613	23.3747	31.0142	33.8316	25.6361	36.6056	30.4834	30.8754	25.6483	29.8872	31.759	43.8756		30.1435	4.73485		34.8784	25.4087
19	29.1891	32.3384	26.2492	28.4203	36.6783	29.8827	28.6341	29.2425	23.0633	25.0569	34.7011	30.529	27.7854	36.0041	31.264	32.9083	29.395	30.6591	32.4599	40.8964		30.7679	4.16422		34.9321	26.6036
20	30.8173	33.1287	26.5456	28.0118	37.2018	28.768	29.1805	29.46	22.6298	26.2006	38.2986	27.4386	30.9916	34.6455	32.0173	33.5736	29.2574	32.4295	32.9931	35.7926		30.9691	3.93673		34.9058	27.0324
21	31.7803	29.1861	27.6375	28.7701	37.2328	30.1121	28.5906	30.4218	24.955	26.5845	37.5358	27.9534	31.8458	34.2361	31.478	32.3284	25.3168	32.9231	33.2867	32.7662		30.7471	3.48106		34.2281	27.266
22	31.8713	23.9055	29.571	31.722	38.0089	32.6434	27.5513	31.8874	28.9902	26.881	33.7689	32.1784	30.7945	34.6323	32.2709	31.7364	24.5228	32.1631	33.4402	33.1902		31.0865	3.38359		34.4701	27.7029
23	32.3675	25.0785	31.6472	34.1556	40.2041	34.441	27.2706	30.9419	31.7124	27.383	32.566	36.8187	31.6829	35.3099	35.7948	32.1138	28.6181	34.4484	33.7302	34.8741		32.5579	3.57209		36.13	28.9859
24	34.0994	32.1646	32.5528	33.0058	42.4141	34.9428	29.0786	28.2782	31.757	27.5697	35.1031	39.0738	35.4945	36.3986	38.3339	31.4748	32.6357	38.1573	34.3802	35.4668		34.1191	3.71873		37.8378	30.4004
25	35.8091	37.4442	31.8057	30.8384	42.9001	34.9456	31.7843	30.0125	30.9121	27.297	38.6263	39.4281	37.7724	38.2851	38.1343	32.9234	33.8684	37.9392	35.3049	34.3864		35.0209	3.86333		38.8842	31.1575
26	36.3056	37.971	30.8709	30.8052	41.5734	35.1113	32.3478	35.5135	30.7713	27.8618	40.6827	39.3865	35.3356	40.3775	37.2596	36.8859	32.5669	36.4722	36.3233	32.9611		35.3691	3.73482		39.104	31.6343
27	36.2896	35.7271	31.2527	31.3162	39.5844	35.3245	30.8053	36.9427	30.806	30.2707	39.3692	39.8375	32.423	41.2567	37.1612	38.6555	30.9897	37.1513	37.3227	32.5779		35.2532	3.62198		38.8752	31.6312
28	36.809	33.8905	32.7888	30.8503	38.3238	35.3033	30.5488	34.6316	30.1652	32.5799	36.1828	40.7771	34.3181	40.728	38.331	38.0371	32.9364	37.1993	38.2893	33.8972		35.3294	3.19757		38.5269	32.1318
29	38.2633	36.5509	34.5978	31.8726	39.6912	35.3934	32.6592	35.0702	29.9517	32.3147	36.1446	42.0949	38.6876	40.5361	39.8045	37.0644	37.1653	35.9993	39.2266	36.9066		36.4998	3.15211		39.6519	33.3476
30	40.6654	42.4273	36.0538	35.5239	45.1996	36.5688	34.4521	37.7477	32.2264	30.8336	39.8506	43.4048	39.2299	41.7726	40.1873	37.9129	38.2891	36.6294	40.212	41.5056		38.5346	3.65952		42.1942	34.8751
31	42.8351	43.8758	36.8423	37.5867	52.0776	39.3335	34.5313	38.5173	35.8337	31.35	42.4191	44.198	35.5009	43.1694	39.9334	39.971	36.3455	39.1839	41.3555	46.6112		40.0736	4.71659		44.7901	35.357
32	43.2694	40.1493	36.8755	36.2057	55.2744	42.2024	34.9566	37.6643	35.9965	34.0226	41.83	44.2911	33.6878	43.3609	39.9498	41.1967	35.5467	41.8786	42.6739	50.3609		40.5697	5.43568		46.0053	35.134
33	41.8858	40.1332	36.7887	36.0352	52.9316	43.2691	37.1959	37.1587	31.3231	36.4491	40.3367	44.1685	37.2112	42.7966	40.6658	39.8616	36.7977	43.2874	43.9934	51.0246		40.6657	5.10206		45.7677	35.5636
34	39.4828	45.6002	37.2992	38.6899	48.7494	42.3634	39.488	37.6543	28.8259	37.4181	40.0071	44.3575	42.1627	42.5053	41.988	38.659	38.6079	43.0935	45.1168	48.7944		41.0432	4.52496		45.5681	36.5182
35	38.5939	46.7718	38.2613	39.5044	46.4772	41.0518	40.0139	39.2007	34.4909	37.4094	42.1584	44.9312	44.4827	42.9177	43.0688	40.3505	40.1228	42.9128	45.8523	45.1699		41.6871	3.3367		45.0238	38.3504
36	42.4982	40.7105	38.9777	37.5359	46.7235	40.716	39.5317	41.1701	42.5638	37.0597	46.2403	45.6704	44.8433	44.07	43.9926	41.4491	40.9729	43.2223	46.0118	41.6226		42.2791	2.82622		45.1053	39.4529
37	48.5664	37.4128	39.1861	37.5348	48.8665	41.6971	39.3262	42.5909	44.188	37.091	48.7097	46.4378	45.3175	45.7563	45.8384	42.2465	41.2036	43.3734	45.6148	39.0916		43.0025	3.86763		46.8701	39.1348
38	49.7102	41.5393	39.4069	40.349	51.5126	44.0408	39.3041	42.0164	40.1907	38.0102	48.0128	47.3524	46.031	47.4989	47.8045	44.8682	41.1378	44.0939	45.2934	38.2066		43.819	4.02376		47.8428	39.7952
39	45.7836	45.545	40.1104	42.1935	52.3071	46.9813	38.894	39.8934	38.0757	39.5305	46.8257	48.5716	45.7682	48.9514	48.1925	46.2142	41.4677	46.0332	45.7548	39.4643		44.3279	4.04527		48.3732	40.2826
40	43.5867	44.8229	41.0739	41.7573	49.8631	48.9417	38.4429	40.2837	40.7348	41.1821	47.1919	50.0846	44.337	50.0744	48.4917	45.6179	42.8815	47.4852	46.9804	42.2871		44.806	3.66899		48.475	41.1371
41	45.607	43.6605	41.8625	40.2385	47.2207	48.9086	38.7899	44.5683	44.2674	42.4402	48.8711	51.7283	43.0478	50.8912	50.4875	45.3209	44.5556	47.456	48.2953	45.5663		45.6892	3.53648		49.2257	42.1527
42	48.6118	45.1655	42.4117	39.5893	48.382	48.2634	39.9933	49.8867	45.6524	42.8428	50.7353	53.2872	42.9192	51.521	51.6854	46.4816	45.3096	46.804	49.1215	48.3226		46.8493	3.86246		50.7118	42.9869
43	50.5029	47.0907	43.0047	41.8967	52.899	48.9041	41.4805	53.3407	46.1473	42.7952	50.2535	54.3429	43.7259	52.1537	50.5403	47.7059	46.3743	47.2977	49.4006	50.4884		48.0172	3.93578		51.953	44.0815
44	51.4976	47.5339	43.8797	45.4705	56.28	50.8325	43.1774	52.6232	47.4853	43.187	46.9397	54.4406	45.0314	53.3481	50.2117	46.3693	49.3291	50.2374	49.2231	52.3787		48.9738	3.8149		52.7887	45.1589
45	52.0314	47.5014	45.1214	46.7971	55.8474	52.1551	45.5897	50.0324	49.0457	44.2127	46.1988	53.7967	46.5733	55.7575	52.3652	46.0976	51.7254	51.3583	48.9885	54.1798		49.7688	3.65588		53.4246	46.1129
46	52.5769	48.1004	46.7509	46.0767	54.7927	51.5425	48.2033	50.7081	49.2964	45.4072	51.313	53.476	48.1764	58.5724	55.4941	48.5141	50.6637	48.8454	49.487	55.3363		50.6667	3.4906		54.1573	47.1761
47	53.613	49.3433	48.4657	45.3127	56.9879	50.2529	48.817	53.4646	48.4031	46.4624	56.4745	54.4036	49.9016	59.7442	56.6783	50.3486	48.9442	51.028	51.305	55.0303		51.749	3.86727		55.6163	47.8818
48	55.6223	50.911	49.807	46.3577	61.3631	50.1307	46.9543	54.2927	48.0338	47.3439	56.6665	56.263	52.0142	58.7924	53.0045	51.5787	50.1402	57.4915	53.5663	52.8886		52.6611	4.13986		56.801	48.5213
49	58.3462	52.0485	50.5361	49.7354	63.605	51.6265	46.4292	54.4469	49.0331	48.0117	55.0697	58.2526	54.2063	57.7305	51.3802	53.2785	52.4085	57.503	54.8296	50.6623		53.457	4.16834		57.6253	49.2886
50	59.2098	52.2647	50.7168	49.5916	61.8081	53.797	49.6923	56.3136	50.6471	48.3598	55.3398	59.8495	55.1118	57.5784	60.3676	55.6572	53.0147	53.5842	54.5944	50.7357		54.4117	3.90981		58.3215	50.5019
51	56.5362	52.4037	50.5506	42.2211	59.2755	55.7637	52.7142	57.3027	52.1423	48.4605	56.5034	61.0286	53.9032	55.8812	68.8799	56.3431	52.2931	53.5916	54.0355	54.5782		54.7204	5.21343		59.9338	49.507
52	54.0409	53.3229	50.7029	40.5324	59.4669	57.1498	51.426	55.2279	53.5488	49.14	57.1063	61.8095	52.3581	51.0987	66.0292	54.4438	51.5616	56.0799	54.3743	59.9976		54.4709	5.29682		59.7677	49.1741
53	55.636	54.6029	51.8781	53.4503	61.8673	57.7267	48.0449	54.244	55.0076	51.1444	58.2775	62.1478	52.6427	50.2819	61.1769	54.1505	52.7803	57.8074	55.6075	63.8868		55.6181	4.25598		59.874	51.3621
54	59.3111	55.6284	53.7066	64.0438	64.1004	57.7951	46.3199	57.2365	55.9099	53.3925	61.1046	61.9637	54.4571	62.0273	61.3947	55.2149	56.7081	56.7474	57.0438	64.1076		57.9107	4.45364		62.3643	53.457
55	61.6698	56.4746	55.0384	59.7937	64.9395	58.185	47.3382	60.7745	55.2844	54.2189	63.1759	61.4416	56.1811	78.1723	62.6416	55.7961	59.5697	54.9595	58.1825	61.7739		59.2806	6.01521		65.2958	53.2654
56	62.7177	57.3397	55.456	52.4076	64.9174	59.4426	50.8731	62.1683	53.5448	54.1254	61.9561	61.4388	57.0779	80.3051	62.9775	57.5471	58.6978	56.9743	59.026	58.68		59.3837	6.19418		65.5778	53.1895
57	63.7088	57.9619	56.0493	51.3753	64.7552	60.8878	55.0461	61.732	52.6667	54.9989	59.9551	62.8408	57.4217	66.9552	64.0473	58.9862	57.5728	60.6179	59.6614	56.3066		59.1774	4.1335		63.3109	55.0439
58	64.6841	58.081	57.7798	53.877	65.3932	61.5764	57.1163	60.5842	53.9578	56.9801	60.6212	65.3301	57.6633	56.3896	66.0624	57.7443	58.9442	62.5121	60.2683	55.249		59.5407	3.76188		63.3026	55.7788
59	65.1286	58.4055	59.708	56.5713	67.7854	61.548	57.2361	60.4585	56.9621	58.3476	62.654	67.6375	58.5414	58.6776	68.0727	57.1843	60.5652	64.0117	61.0993	55.9454		60.827	3.88135		64.7084	56.9457
60	65.3447	59.8123	60.2344	57.7905	71.2379	61.8261	58.0283	62.3176	60.8264	58.3662	63.3986	68.8905	60.5622	64.3855	68.9622	58.9074	60.7908	65.7386	62.3312	58.3924		62.4072	3.92772		66.3349	58.4795
61	66.1092	61.7665	59.4193	57.4877	73.2445	63.077	60.167	66.1273	63.939	58.1041	63.3944	69.7798	62.7896	64.802	68.3551	61.6	61.3691	66.2893	63.8517	61.5321		63.6602	3.90478		67.565	59.7555
62	67.3068	63.266	59.0906	57.5485	72.2195	64.3682	61.8704	69.0616	64.642	58.4645	64.2861	71.3211	63.9284	63.9287	69.0684	62.9146	63.3196	66.2783	65.4823	64.1569		64.6261	3.88449		68.5106	60.7416
63	68.1337	64.406	60.4315	58.5732	70.3469	64.4284	62.308	67.1598	63.9007	59.4349	65.6086	73.4994	64.1594	67.7993	72.1078	62.4632	65.0557	67.2103	67.0503	65.5931		65.4835	3.89487		69.3784	61.5886
64	68.5941	65.7078	62.4235	59.641	70.4843	63.3873	62.5238	64.3227	64.4688	60.7321	66.1106	75.1597	64.6791	73.3467	72.4629	62.2356	65.6253	67.8752	68.3896	66.2471		66.2209	4.20523		70.4261	62.0156
65	69.5001	66.7668	63.7554	60.8124	72.287	62.7754	63.2473	66.9625	66.8795	61.5417	66.6253	75.4149	65.8979	73.6212	69.994	63.9393	65.9337	67.6377	69.3734	66.6527		66.9809	3.88274		70.8636	63.0982
66	70.965	66.8221	64.2941	62.9646	72.8512	63.8763	64.001	70.6415	68.4374	61.1798	68.8399	75.1563	67.0729	69.8649	72.2894	66.7675	66.8038	68.8494	70.0877	67.1215		67.9443	3.57533		71.5196	64.369
67	72.1987	66.6126	64.5719	64.9656	70.9433	66.7416	64.2025	69.2444	67.5421	61.1618	71.6188	75.862	67.6258	70.3209	78.3085	67.3489	68.5411	71.3267	70.6935	67.5827		68.8707	4.00295		72.8736	64.8677
68	72.9772	67.632	64.9433	64.5438	69.8535	71.0709	63.5338	68.1552	66.694	63.7981	72.3817	78.0142	67.7523	77.0553	79.8083	66.4529	70.5906	72.2505	71.5445	67.9265		69.8489	4.64953		74.4985	65.1994
69	74.0369	69.5861	65.4752	63.3253	73.0437	75.5516	62.1674	72.341	68.5908	67.9308	71.6405	80.5508	67.8475	82.1988	77.8695	65.8557	71.1796	72.4326	73.2926	68.0125		71.1464	5.31654		76.463	65.8299
70	75.519	71.0517	66.1798	64.7307	78.4078	77.8587	62.5124	75.1658	71.8711	69.8919	71.8438	82.3676	68.6721	80.4819	77.7745	65.9844	70.2267	73.9817	76.4014	67.6542		72.4289	5.53266		77.9615	66.8962
71	76.2499	71.6614	66.9325	67.5156	80.6522	76.4858	67.0054	72.4931	73.5853	69.255	73.3793	83.1016	71.0598	76.5728	79.2668	65.8339	70.1111	76.8432	79.5866	66.6852		73.2138	5.20787		78.4217	68.006
72	75.8269	71.8408	67.5865	68.7147	77.816	73.3776	72.7502	71.2053	73.4087	69.4918	75.1311	82.7537	74.3082	75.8009	80.7317	65.4876	71.4903	79.9618	80.7168	65.7988		73.71	4.99272		78.7027	68.7173
73	76.1082	71.8564	68.2907	69.0072	74.1676	71.2753	74.8086	74.3628	73.343	71.9394	76.968	81.7117	76.3626	77.2599	82.0008	67.9686	72.6568	81.5697	78.9512	66.7712		74.369	4.57401		78.943	69.795
74	78.2645	71.8371	69.4379	70.003	73.9401	71.3908	73.4268	76.1042	74.4593	73.4837	79.5282	81.2094	76.3874	78.1194	83.1232	70.2067	72.9021	81.8825	76.3004	71.3605		75.1684	4.12198		79.2903	71.0464
75	80.2608	72.0995	71.0493	70.7532	76.5979	73.4075	72.1442	74.9628	75.9824	72.088	81.9021	82.4603	75.859	78.3875	84.0474	68.6897	72.8278	82.47	75.023	79.0072		76.001	4.50816		80.5091	71.4928
76	80.2985	73.1139	72.2784	70.0334	79.6616	76.7295	72.0805	75.8208	77.0435	70.5649	81.8503	84.9834	76.0278	79.8578	84.8254	68.3117	73.1258	83.178	75.7013	86.6501		77.1068	5.3892		82.496	71.7176
77	80.0178	74.7627	72.3862	68.7402	81.6348	79.9091	72.1017	79.3768	77.1877	71.8725	80.0386	87.1271	76.2564	82.9303	85.6397	69.3403	74.447	83.6235	77.759	91.2182		78.3185	6.02067		84.3392	72.2978
78	81.3641	76.3284	72.2721	68.3667	82.3401	81.353	72.0188	82.2624	76.2118	74.8745	80.0604	87.8407	75.5865	86.3585	86.6869	69.4145	76.2115	84.5593	80.4561	91.9434		79.3255	6.38333		85.7088	72.9422
79	83.4296	77.3731	73.5046	70.6118	81.9264	81.0175	72.9581	83.5445	75.3122	77.2999	82.3368	88.0593	74.4775	88.7574	88.0229	71.6403	76.8094	85.9751	82.6032	90.1908		80.2925	6.12076		86.4133	74.1718
80	84.7333	77.8286	76.1334	75.5668	81.629	80.408	75.3301	84.0636	76.3797	78.6009	83.5825	89.0443	74.153	88.6444	88.6912	76.024	76.4588	86.7665	82.9906	87.3925		81.2211	5.15507		86.3761	76.066
81	86.0581	78.3415	78.3745	79.1464	82.9266	80.7893	78.0965	84.5427	79.2352	79.1437	83.1437	90.6051	75.4906	85.4263	88.034	79.005	76.8414	86.8327	81.8948	84.7708		81.935	4.12556		86.0605	77.8094
82	88.7384	80.407	78.9375	78.9447	85.7621	82.1929	80.1966	85.4189	81.3652	79.2893	83.9238	91.1463	78.9624	82.1162	88.3079	78.1214	78.2381	86.7631	81.0294	83.3811		82.6621	3.87904		86.5412	78.7831
83	90.8686	83.8786	78.6218	77.3299	88.5905	84.3328	80.9038	85.8852	81.5472	79.3895	86.6431	89.5931	83.2788	82.1181	90.7773	74.9496	79.845	87.3133	81.8046	84.1464		83.5909	4.48456		88.0754	79.1063
84	89.3288	86.2316	78.619	76.551	90.1683	86.7163	80.173	85.3307	81.883	79.9028	88.6248	87.5682	83.0626	84.7789	92.7096	74.3118	80.9356	88.8184	83.938	86.3889		84.3021	4.82727		89.1293	79.4748
85	86.2815	86.4417	79.4119	77.6533	90.4176	88.6438	80.3181	85.9182	84.3575	81.426	88.5365	87.4393	74.7796	87.6014	93.115	76.587	80.9534	90.6492	86.6517	88.3429		84.7763	5.10419		89.8805	79.6721
86	86.9427	86.1344	81.0224	80.162	89.534	89.5951	83.3817	89.1356	87.8333	83.9141	87.5771	89.8254	67.673	89.704	94.1992	78.7989	80.4188	91.2432	89.0504	88.4263		85.7286	5.92825		91.6568	79.8003
87	90.7675	86.6073	83.1551	81.7702	88.2354	89.8044	86.861	92.2204	90.2633	85.9362	87.1113	92.9791	73.9086	91.5983	96.0617	76.9465	80.4189	89.021	90.0803	87.122		87.0434	5.49289		92.5363	81.5505
88	92.7178	88.1633	84.9683	82.1191	87.6055	89.6961	87.2272	92.9046	91.0738	86.4768	88.3926	95.2041	89.2073	93.0107	96.9107	76.6647	81.1824	88.1967	89.025	86.1123		88.343	4.81664		93.1596	83.5263
89	91.8914	90.5794	85.7376	83.0671	88.3346	89.7336	85.3465	91.7601	90.7268	86.5996	91.353	96.319	98.0005	92.379	96.8171	80.8116	82.4201	92.6262	87.5802	86.8869		89.4485	4.73496		94.1835	84.7136
90	91.5868	92.7978	85.6566	84.9266	90.2069	90.4192	84.1327	90.4358	89.9343	87.6084	93.3509	96.7819	94.8463	89.53	96.7345	82.2467	83.5046	96.4278	88.444	89.2152		89.9394	4.40319		94.3426	85.5362
91	92.8979	94.1291	85.2147	86.5398	92.8565	92.0448	84.9742	91.6063	89.7355	89.5217	93.0373	96.9147	89.119	88.6043	96.6927	81.5457	83.8562	96.2689	92.267	92.0165		90.4921	4.34218		94.8343	86.15
92	93.9684	94.9117	84.7023	87.1951	95.7009	94.0531	88.1044	94.7945	90.8305	91.8678	92.5778	96.7743	88.2528	93.1365	96.7004	82.2046	84.4425	95.4873	95.7856	94.2975		91.7894	4.44546		96.2349	87.3439
93	94.0461	95.5601	84.2233	86.8005	98.0519	95.6958	91.9156	95.9101	92.8071	93.9849	93.6038	96.4251	90.2844	98.957	97.6252	84.9213	86.4889	95.7084	95.704	95.7077		93.2211	4.42221		97.6433	88.7988
94	94.372	96.3362	84.0159	87.9149	99.4838	96.7096	93.1039	95.3475	95.0344	95.1556	95.2637	96.3273	91.859	99.7655	99.4009	89.6481	88.4604	96.8266	93.0535	96.166		94.2122	4.11068		98.3229	90.1016
95	95.487	97.1384	84.6891	93.7297	99.9981	97.3164	91.4777	97.1792	96.8281	95.8474	96.6122	97.1784	92.3786	95.6245	100.024	94.99	88.3259	98.3022	91.4694	95.6976		95.0147	3.78743		98.8021	91.2273
96	96.2415	96.9181	86.8028	99.6237	99.6616	97.7412	91.1523	99.8349	97.5306	97.6111	97.4937	99.038	92.425	90.6446	99.3169	97.1028	87.4793	99.4975	93.1717	94.928		95.7108	4.07597		99.7867	91.6348
97	96.0483	95.2937	89.9998	98.7473	98.696	98.139	94.0936	98.7899	97.4096	100.006	97.9793	100.21	92.7009	87.2191	99.2267	96.8623	88.1608	99.8858	96.407	94.696		96.0286	3.86983		99.8984	92.1587
98	96.1766	94.4875	93.4746	94.419	97.3755	98.6429	97.5632	96.23	97.5495	99.5598	98.4231	98.8035	94.0076	85.6754	99.657	97.6623	90.7506	99.6427	98.8439	95.6562		96.23	3.44927		99.6793	92.7808
99	97.6704	96.4013	96.787	92.7024	95.8882	99.2857	99.3284	96.6931	98.5372	94.2708	99.1255	94.6747	96.6463	85.8878	99.215	98.9059	94.9439	99.6465	99.8025	97.5858		96.6999	3.25097		99.9509	93.449
100	100	100	100	93.2943	94.3203	100	100	99.5714	100	86.2572	100	89.1617	100	87.0229	98.0102	100	100	100	100	100		97.3819	4.69613		102.078	92.6858

## Sheet: VO2 %peak_F
Final Time Norm/Subject	1	2	3	4	5	6	7	8	9	10	11	12	13	14	15	16	17	18	19		Average	St dev		Mean + st dev	mean - st dev
0	23.2947	19.2305	22.1028	19.0162	21.2397	20.9657	21.2569	25.2516	25.8814	25.1096	23.0079	25.1846	20.4973	22.4131	25.5789	24.5321	23.9771	27.6125	26.7812		23.3123	2.51796		25.8303	20.7943
1	24.3732	18.3013	22.3771	19.3964	21.7591	22.0191	24.1438	24.6535	25.9247	26.8337	23.5807	22.4162	22.7045	23.7629	25.4814	27.283	29.0945	29.1589	28.458		24.3012	3.03388		27.335	21.2673
2	24.8747	17.9234	22.5882	19.721	22.217	22.825	25.9214	24.2286	26.7568	27.5125	23.8544	22.9773	24.1556	24.5974	25.4188	28.7396	31.6885	30.6409	29.8402		25.078	3.55438		28.6323	21.5236
3	24.2863	18.6362	22.6729	20.0939	22.5454	23.1768	25.6076	24.1438	28.6807	26.2235	23.7959	24.02	24.3373	24.5143	25.4824	28.437	29.5193	31.9941	30.6331		25.2	3.42728		28.6273	21.7728
4	22.9906	20.4311	22.5886	20.7719	22.6501	23.1099	23.9875	24.3574	30.273	23.7522	24.5768	23.7146	23.9831	23.3998	26.0966	27.5289	24.2875	33.1519	30.6365		24.8573	3.33221		28.1895	21.5251
5	22.0216	22.5254	22.3456	21.2925	22.4792	22.787	23.131	24.5819	30.2664	22.1261	26.9973	25.7174	24.0694	22.4652	27.651	27.0838	20.5628	34.0243	30.2018		24.8595	3.63377		28.4932	21.2257
6	21.9171	24.159	21.9648	21.3493	22.1756	22.7127	23.9436	24.5816	29.105	22.3002	28.2183	25.9481	24.5298	22.9539	29.152	27.79	20.7793	34.5062	29.8797		25.1561	3.67883		28.8349	21.4773
7	22.1897	25.311	21.6082	22.3303	21.97	23.524	24.9347	24.5127	27.7349	23.0194	25.3663	26.4913	24.9465	22.9131	29.0306	29.4208	22.9538	34.4931	30.1547		25.4161	3.41339		28.8295	22.0027
8	22.3603	26.3547	21.6869	23.6008	22.2497	25.2028	24.634	24.6709	27.5642	23.0346	22.09	28.9716	25.548	22.2104	27.7761	31.1711	24.8896	33.9533	30.9295		25.7315	3.52218		29.2537	22.2093
9	22.7598	27.39	22.6214	22.5197	23.1757	27.2368	23.4629	25.1095	29.1114	22.7644	23.2805	28.6117	26.7783	24.2403	27.3383	31.828	26.3318	32.9675	31.8076		26.2808	3.39448		29.6753	22.8863
10	23.991	27.7061	24.312	21.734	23.8494	28.8416	22.5393	25.479	30.4516	23.2269	26.588	30.0638	27.7171	26.299	28.2733	31.0186	27.747	31.6259	32.4123		27.0461	3.21221		30.2583	23.8339
11	25.7093	26.4992	26.0322	23.6343	23.6432	28.9878	22.3563	25.4694	30.4651	24.5111	27.4701	30.8636	26.7423	24.049	29.6714	30.2907	29.1338	30.0609	32.6717		27.2769	2.96302		30.2399	24.3139
12	26.5617	24.3845	27.0588	24.2962	24.0745	27.7749	22.7409	25.4598	30.6971	25.7162	26.8742	29.3722	25.1019	23.1134	30.7059	30.5145	29.9912	28.5738	32.7336		27.1445	2.92189		30.0664	24.2226
13	25.828	23.497	27.3565	24.6993	26.3467	26.9363	23.5479	26.1885	32.1327	26.3453	27.7986	31.5043	26.2015	26.8885	30.7722	31.4339	30.0244	27.5081	32.7475		27.7767	2.84104		30.6177	24.9357
14	24.8428	25.5517	27.46	29.2783	28.2621	27.4552	24.8156	27.8811	33.8855	27.2633	29.4751	30.7967	29.7851	31.4606	30.1725	31.366	29.6327	27.1855	32.7938		28.9139	2.53027		31.4441	26.3836
15	25.1726	29.0655	27.8763	30.9474	27.8496	28.5338	26.5938	29.543	35.0811	29.4288	29.5086	30.4928	31.9458	32.9716	31.0134	28.9437	29.294	27.6772	32.8839		29.7275	2.38464		32.1121	27.3429
16	26.8786	31.2903	28.669	26.0359	27.4464	29.43	28.7127	30.0911	35.2858	32.2143	28.3549	34.9623	31.3095	30.001	34.2186	27.6104	28.9784	28.8929	33.0269		30.1794	2.72458		32.904	27.4548
17	29.1677	30.8545	29.6494	24.8995	29.3044	30.1936	30.8738	29.6701	34.7205	34.1064	27.9547	37.7549	29.8474	29.0114	36.6247	29.5936	28.3817	30.7344	33.2633		30.874	3.13376		34.0078	27.7402
18	31.2404	29.3757	30.6899	27.7223	31.027	30.9432	32.5162	29.3332	34.5866	34.4535	28.6612	35.2024	29.3538	32.712	35.5608	31.6765	28.0211	32.8061	33.6775		31.5558	2.43668		33.9924	29.1191
19	32.3034	28.7687	32.0551	27.9719	30.2435	31.4804	32.6758	29.819	35.4667	33.9555	29.8485	33.5393	31.0116	35.3616	33.6155	32.7184	29.6926	34.2509	34.3564		32.0597	2.22923		34.289	29.8305
20	31.9227	29.4202	34.159	28.9228	29.3352	31.6248	30.8858	30.7155	36.8954	33.347	31.389	36.1805	34.295	35.7469	34.0876	34.4472	34.408	34.1724	35.3379		33.0154	2.42987		35.4453	30.5855
21	31.3223	30.4738	37.0266	32.2347	30.8365	31.8425	29.1365	31.3876	38.2495	32.987	33.4651	36.295	35.4674	35.6893	35.9256	35.9704	39.053	32.1025	36.5644		34.0016	2.88641		36.888	31.1152
22	32.0952	31.2041	39.124	33.281	33.1404	32.7437	29.9815	31.7768	38.834	33.1165	35.4517	38.2624	32.9932	35.5362	36.6788	35.6953	39.5893	29.2886	37.9669		34.5663	3.18462		37.7509	31.3817
23	34.0055	31.6681	38.5304	33.652	34.1856	33.9224	33.535	32.4211	38.7953	33.8074	36.1662	39.2739	31.6371	34.7667	36.6308	36.3844	36.4419	27.4065	39.4056		34.8756	3.04813		37.9237	31.8274
24	35.304	32.1502	34.6746	36.5923	34.2343	34.48	37.8878	33.663	39.2649	34.9918	35.9552	38.0758	34.8347	32.4865	37.4639	39.4176	33.732	27.9956	40.5441		35.4604	2.97872		38.4391	32.4817
25	35.1566	32.7971	30.527	36.9556	34.068	34.5872	41.2947	34.7218	40.6366	36.4557	36.4484	41.8206	38.916	32.1803	39.0872	40.2549	33.9463	31.0056	41.0124		36.4143	3.6115		40.0258	32.8028
26	34.9325	33.5325	29.6045	34.1547	34.2223	35.2215	42.5256	34.4872	42.4358	37.6609	37.7874	42.0515	40.0237	37.3888	40.0605	38.1166	35.569	35.3605	40.6354		37.1458	3.49913		40.645	33.6467
27	36.0086	34.2512	33.0549	34.6615	34.8861	36.5748	40.7802	33.0455	43.9693	38.1579	38.6598	42.4	39.0799	40.5755	40.0723	37.3265	36.7799	39.9685	40.017		37.9089	3.11714		41.026	34.7918
28	37.6158	34.756	37.8525	36.7931	35.1058	37.964	37.8253	32.2153	44.4287	38.4565	38.7459	46.3259	37.9839	38.359	40.0659	39.2807	37.5811	43.7862	39.9559		38.6894	3.3327		42.0221	35.3566
29	38.0959	34.7936	40.6185	37.0002	34.3593	38.8094	36.4853	33.6156	44.0261	39.4616	38.8512	44.5175	37.518	37.5438	40.3678	42.8744	38.7506	45.8459	41.0657		39.1895	3.41296		42.6024	35.7765
30	37.368	34.3417	40.3556	37.9533	34.991	38.7585	37.531	36.3441	43.8308	41.3054	39.2387	42.2701	38.0828	38.7546	40.2734	44.4676	40.4322	45.1863	42.8806		39.7034	3.07713		42.7806	36.6263
31	37.2559	34.1719	38.9362	39.7949	38.7309	37.9743	39.2528	38.3603	44.2119	43.187	39.4659	43.7611	39.9237	39.1725	39.7264	42.313	42.0012	41.4366	44.5436		40.2221	2.64419		42.8663	37.5779
32	38.9625	35.1986	38.3176	39.8064	41.9852	37.6873	40.3796	38.7122	44.9257	44.3928	39.7353	47.1183	43.0446	40.4271	40.2517	40.9304	42.9109	36.5873	45.3018		40.8776	3.13018		44.0078	37.7475
33	41.1429	37.424	39.0124	40.2202	41.4488	38.7405	41.6736	38.69	45.279	44.7053	41.1448	48.1962	45.899	42.5423	42.7526	41.9272	43.0429	33.2191	45.3126		41.7039	3.46826		45.1721	38.2356
34	42.0566	39.7294	40.3346	42.7569	40.2968	40.3419	44.1614	39.7083	44.4817	44.0908	43.3722	49.786	46.3963	41.8499	45.5664	42.4895	42.4306	33.6659	45.202		42.5641	3.3605		45.9246	39.2036
35	41.7826	41.1034	41.6239	44.0101	41.8854	41.604	46.8224	41.4329	44.2166	43.4095	43.9084	50.6098	45.394	40.9203	46.9741	43.0722	41.7929	37.393	45.5584		43.3428	2.90301		46.2458	40.4398
36	41.5686	41.8839	42.8305	43.7396	43.8168	42.6404	47.3372	42.4028	47.2572	44.0828	42.4751	50.4713	45.4991	44.3336	47.2583	45.5122	42.2796	42.0149	46.4031		44.4109	2.43746		46.8483	41.9734
37	42.1809	43.0302	44.2513	44.2385	43.496	43.7677	45.3142	41.8727	51.259	46.2697	42.7899	53.6178	46.8488	47.7878	47.2093	46.9257	44.0363	45.141	47.3488		45.6519	3.02522		48.6771	42.6267
38	43.5039	45.019	46.0626	44.7472	43.2936	44.7502	43.7975	41.2643	51.598	47.8875	46.1388	53.0717	47.6271	48.0841	47.2081	45.3555	45.4272	45.937	48.014		46.252	2.8078		49.0598	43.4442
39	45.2888	47.1055	47.673	45.5742	45.5627	45.1777	45.3745	42.2969	49.8769	47.2149	48.5846	52.4208	47.3111	47.183	47.4641	44.9658	45.1138	45.9801	48.353		46.7643	2.18133		48.9456	44.583
40	47.0558	48.3958	48.1985	49.8104	47.6201	45.1784	48.336	44.7536	50.3297	45.6746	48.0407	55.6835	46.7168	47.0193	48.1575	47.2817	44.311	47.0553	48.6559		47.8039	2.47594		50.2799	45.328
41	48.2677	48.8026	47.1616	52.2896	47.0643	45.1855	49.6856	46.6662	52.2649	45.6333	47.4632	56.4527	46.3114	48.5539	49.4282	49.3318	44.9997	50.3204	49.2239		48.6898	2.81443		51.5042	45.8754
42	48.7884	48.9919	45.7128	46.837	47.6557	45.4409	49.2848	46.6359	53.1236	47.4156	48.7347	57.653	46.0568	50.093	51.0331	49.5401	47.4927	54.425	50.189		49.216	3.13267		52.3487	46.0833
43	48.8585	49.4896	45.4084	44.8265	52.6933	46.0334	49.6793	45.9938	53.4365	49.4269	49.7592	59.3889	45.9516	50.786	52.4211	47.979	50.5346	57.3916	51.4496		50.0793	3.89271		53.9721	46.1866
44	48.8015	49.8923	47.0875	50.0537	57.4671	47.2463	52.1719	46.765	54.7052	50.5506	49.2682	60.0007	46.1028	51.9001	53.2494	47.4779	52.928	57.4435	52.8857		51.3683	3.97142		55.3397	47.3969
45	49.121	49.4865	49.7083	51.4669	57.1289	49.577	54.5307	49.3874	56.4289	51.119	49.653	60.2745	46.8973	52.2868	53.4294	49.7572	53.7867	55.1388	54.2839		52.2875	3.41403		55.7015	48.8734
46	50.2767	48.3118	51.9312	50.381	54.2876	52.4785	54.3993	52.2921	57.4844	51.6996	52.4404	59.9945	49.2452	50.713	53.1321	51.2151	52.4483	52.5418	55.2492		52.659	2.77608		55.4351	49.883
47	52.1211	47.8197	53.0689	52.1824	52.5538	53.7093	53.1719	53.9992	57.4446	52.8632	54.8533	60.3562	53.1856	52.2208	52.9237	50.9401	49.7037	51.7197	55.3665		53.1686	2.68523		55.8538	50.4834
48	54.1979	49.468	53.5821	53.0874	52.0891	52.4729	54.0527	54.4197	56.4282	55.1577	54.6602	61.7743	56.4736	56.6783	53.1559	52.4754	47.0794	53.4164	54.5508		53.959	2.98789		56.9468	50.9711
49	55.7871	52.7437	54.0441	52.4288	52.3038	51.6265	57.6788	54.0126	56.0434	58.0673	54.0835	62.738	57.446	54.6552	53.6085	54.9248	46.6135	56.3247	53.6309		54.6716	3.25925		57.9309	51.4124
50	55.8114	55.7378	54.8781	54.1847	53.0517	53.3294	61.1624	53.3121	57.6608	59.6232	55.3191	65.1673	57.3253	49.8684	54.0883	54.9425	51.0357	58.9606	53.5918		55.7395	3.627		59.3665	52.1125
51	53.8296	57.016	56.3264	57.2821	54.3328	55.7546	62.1704	52.9847	59.7608	58.5077	56.9818	65.7801	57.4548	51.8611	54.7543	54.5369	61.1299	60.1496	55.096		57.1426	3.47237		60.615	53.6702
52	52.0487	57.1596	58.5818	58.9102	56.2879	56.7906	61.6047	53.6194	60.6543	56.4252	57.3783	63.9302	57.415	57.3972	55.7387	56.2193	69.697	59.954	57.5157		58.2804	3.8537		62.1341	54.4267
53	53.0794	57.2411	61.1853	57.6717	58.7374	56.9341	61.1075	54.921	60.9057	55.6945	57.0898	66.0191	56.7338	61.4615	56.6925	58.4925	68.2982	58.7453	59.9007		58.9953	3.66429		62.6596	55.331
54	55.9478	57.7227	63.1369	55.8494	60.0796	57.3013	61.3757	56.0982	61.3745	56.6779	57.147	66.7061	56.9343	61.6355	57.2669	60.0053	58.9953	56.9287	61.4398		59.0854	2.93713		62.0225	56.1483
55	57.0743	58.2048	63.554	57.5708	59.2122	57.7938	62.4111	56.5172	62.1292	58.3075	57.8361	65.7447	59.5969	59.5849	58.1608	60.6148	51.5048	55.2974	62.1356		59.1185	3.2232		62.3417	55.8953
56	55.3417	58.2939	62.8677	60.086	58.4535	57.8657	63.7428	55.9592	63.0501	59.8711	59.1052	66.4868	62.4345	58.6394	60.332	60.5749	51.2252	54.8954	62.2849		59.5532	3.61343		63.1666	55.9397
57	54.6957	58.2401	62.2546	60.433	59.9765	57.908	63.9829	54.3375	63.9501	61.4363	60.2783	68.9461	62.147	58.7935	62.5304	60.3324	54.5347	56.7526	62.1673		60.1946	3.67843		63.873	56.5161
58	58.6156	58.6376	62.716	59.7151	61.9516	58.8352	62.1445	52.6111	64.5572	63.13	60.6714	70.9827	60.3493	59.5731	62.3143	60.121	57.3611	60.806	61.9102		60.8949	3.56642		64.4613	57.3285
59	63.9684	59.8401	64.1187	60.274	62.2584	60.5014	60.3897	52.5658	64.4089	64.869	60.8568	72.7883	60.8459	60.9887	60.4884	60.3742	59.5035	65.2991	61.562		61.8895	3.84422		65.7338	58.0453
60	65.3063	61.489	65.8968	63.5747	61.6139	61.8533	61.9284	55.3208	63.6549	66.4875	61.7641	74.2493	63.4728	61.9382	60.6118	62.3163	62.1846	68.3292	61.1914		63.3254	3.78734		67.1128	59.5381
61	62.4711	63.109	67.5276	65.0768	61.3134	62.5979	66.05	59.4415	63.9716	67.7445	63.4736	73.252	65.6032	61.5895	63.3337	65.4358	65.295	68.5614	61.1463		64.5786	3.21412		67.7927	61.3645
62	60.9368	64.558	68.663	63.5859	62.1258	63.3957	67.8709	62.9443	66.0758	68.3197	65.6406	72.5303	66.3407	63.1118	65.675	66.6734	67.3053	66.9291	61.9766		65.5083	2.85389		68.3622	62.6545
63	64.2191	66.0508	68.9996	64.6665	64.3649	64.4059	64.6972	65.0136	68.1661	68.2649	67.4308	73.2166	66.2282	66.869	66.1004	66.4091	67.2866	64.9335	64.1939		66.3956	2.2342		68.6298	64.1614
64	69.1104	67.7087	68.5777	67.4742	67.0503	64.8358	61.0429	66.125	69.2571	68.7656	67.919	74.2897	66.1429	67.8148	65.9097	67.3021	66.3264	63.967	67.3393		67.2083	2.60797		69.8163	64.6004
65	71.5061	68.9357	68.3404	68.664	69.1346	64.4795	62.1362	66.7524	70.5396	71.002	67.4914	74.7208	67.2158	66.4087	65.9842	68.4138	65.7938	64.1622	69.9828		67.9823	2.93579		70.9181	65.0465
66	70.8823	68.8556	69.3665	69.9936	70.5953	64.782	66.9379	66.9969	72.5783	74.0193	67.1951	75.0748	69.1581	66.3538	65.5189	68.4092	66.1094	64.8387	70.6802		68.8603	2.97269		71.833	65.8876
67	68.7521	67.4889	71.8039	71.872	71.6756	66.8356	70.893	66.8381	74.443	75.6765	67.6203	75.8553	69.9273	68.8299	64.123	69.1998	67.1535	65.3097	69.2491		69.6603	3.29288		72.9532	66.3675
68	66.9738	66.8012	74.1609	72.2519	72.6544	69.6276	71.9056	66.5506	75.5459	75.3727	69.0223	76.861	68.9798	72.0584	63.7495	71.5211	68.7206	65.3085	67.258		70.2802	3.71539		73.9956	66.5648
69	67.904	68.8461	74.8258	72.601	73.5716	71.8762	71.7546	66.8664	76.06	74.9158	70.958	77.6396	68.2606	71.1787	66.2042	73.4325	70.4813	65.2201	66.3972		70.9997	3.59628		74.5959	67.4034
70	72.9271	72.9746	73.7306	74.3211	73.4747	73.3058	72.1351	68.3909	76.1886	75.8288	72.5839	79.0401	68.9372	67.0137	69.8652	74.7603	72.1226	65.4852	67.5059		72.1364	3.47966		75.616	68.6567
71	78.7422	76.3379	72.6682	74.3793	71.792	73.9572	72.8174	70.3724	76.0837	77.3634	73.9635	80.6075	70.2509	64.3757	72.3166	76.5589	73.4576	66.4107	69.7693		73.275	4.01725		77.2922	69.2577
72	80.957	76.7622	73.4342	72.8286	70.4679	73.8134	73.0715	71.4012	75.8106	78.19	75.7564	81.5898	71.6685	68.5064	73.5284	77.1622	74.3455	67.7666	72.1834		74.1707	3.70383		77.8745	70.4669
73	79.532	75.5333	76.0052	72.9956	71.3622	72.9089	73.087	71.0491	75.3522	78.2176	77.1868	81.9739	73.7509	77.0568	74.491	75.3311	74.8214	69.1889	74.0456		74.9416	3.04985		77.9914	71.8917
74	78.034	74.9311	78.849	75.5643	73.4826	72.2129	73.8141	71.055	75.3374	78.381	76.4308	80.3869	76.6205	77.215	75.1499	74.9174	75.0654	70.3387	75.4873		75.4354	2.58116		78.0166	72.8543
75	78.6093	75.9683	80.5495	78.5104	75.3362	73.2194	75.6122	73.258	77.062	79.3178	74.7504	79.9386	78.5174	72.5086	74.8216	77.606	75.2012	71.1689	76.7824		76.2494	2.63273		78.8821	73.6166
76	79.8986	77.5991	81.2788	76.9544	76.2818	75.6464	77.4342	77.087	80.0508	80.9131	76.1038	82.705	78.0968	73.6899	74.0466	80.0458	75.2128	71.8208	78.1292		77.526	2.82627		80.3523	74.6998
77	80.3411	78.6844	82.1111	74.9093	76.1696	77.6007	78.2829	80.3064	82.0366	82.8736	80.0622	84.7912	77.1389	75.8599	74.4665	81.4583	75.1865	72.4374	79.4227		78.6389	3.28823		81.9271	75.3507
78	80.433	79.1297	83.905	80.363	75.9629	78.3779	78.9261	81.3215	81.9898	84.3808	81.7236	84.481	77.7657	75.1808	76.4131	83.3612	76.0805	73.087	80.4821		79.6508	3.31498		82.9658	76.3358
79	81.5285	79.483	86.1278	85.8898	76.6224	78.8724	80.8593	80.6802	80.2008	84.4266	80.2306	84.3733	79.8394	75.2878	78.4844	85.1689	79.163	73.7214	81.1704		80.6384	3.43616		84.0746	77.2023
80	83.6758	80.1356	87.7162	85.5265	77.9856	79.4426	84.1733	79.355	78.6253	83.321	79.5087	86.4561	82.4481	76.5213	79.5111	85.7349	83.3618	74.2828	81.6081		81.5468	3.59776		85.1446	77.9491
81	85.3447	80.9105	87.9285	83.0688	79.5699	79.2894	87.2628	78.316	80.2459	82.9638	80.8598	88.207	84.347	77.3313	78.9513	85.2801	84.7827	74.8544	82.0083		82.1854	3.74557		85.9309	78.4398
82	85.4875	81.5201	87.3127	81.8946	80.7371	78.0549	88.8458	78.5303	83.3568	84.6475	81.9532	87.6748	84.3947	78.7676	77.0662	84.7122	81.3123	76.0853	82.5602		82.3639	3.64298		86.0069	78.7209
83	85.0579	82.0503	86.739	83.5785	81.1713	76.8323	89.1132	80.604	83.1447	87.2304	82.1756	87.1644	83.5313	80.6228	76.0184	85.5213	77.597	78.7659	83.242		82.64	3.69412		86.3341	78.9459
84	85.3414	83.046	86.7858	86.2498	82.0002	76.7971	88.5877	83.4578	80.4487	89.1339	83.6498	88.6678	83.6373	80.174	77.7441	87.561	79.1688	83.5481	83.9232		83.6801	3.66535		87.3455	80.0148
85	86.4399	84.9479	87.2658	88.3095	84.2	78.5675	87.9449	85.5444	79.6262	89.8319	86.6877	90.0206	85.0742	79.9153	82.1958	89.3224	84.8323	89.4732	84.4928		85.5101	3.47359		88.9837	82.0365
86	87.6952	87.1854	87.8706	89.6014	86.6963	82.1881	87.9528	86.3005	80.9519	89.479	88.4365	90.4445	87.1892	83.5039	88.4314	90.4296	89.0858	94.5429	85.1145		87.5316	3.11664		90.6482	84.4149
87	88.7045	88.7225	88.5492	90.4806	88.1709	85.2609	88.8814	86.4944	82.3527	88.4108	87.8674	90.1297	88.8585	85.28	93.1407	90.8911	89.3626	96.7658	86.1501		88.6565	3.08682		91.7433	85.5697
88	89.5376	89.0738	89.7042	91.2439	88.3801	85.1737	90.1199	86.8903	83.5785	87.2616	87.6478	90.1223	88.6807	82.8602	92.8751	90.1448	88.3944	95.5766	87.9373		88.6949	2.97361		91.6685	85.7213
89	90.3325	89.1438	91.7661	91.4686	87.6969	84.4593	91.0406	87.5728	85.2748	86.6434	89.2276	91.4365	87.2747	82.2844	89.7455	88.9095	88.9939	92.6209	90.158		88.7395	2.70062		91.4401	86.0388
90	91.3341	90.0043	94.567	91.831	87.8862	87.7035	91.4033	88.3399	87.0298	86.8862	90.9175	92.0268	87.2376	86.5663	88.3191	90.2146	91.5293	89.7345	91.8388		89.7563	2.24697		92.0033	87.5093
91	92.8085	91.7492	97.218	93.8527	90.2796	93.2856	91.1324	89.1372	88.0229	88.1897	91.4998	91.6988	89.4077	94.3153	89.5277	93.0129	95.4919	88.3668	91.998		91.6313	2.55653		94.1878	89.0748
92	94.7274	93.5602	98.8338	96.0218	93.0813	95.4994	90.894	90.194	88.2974	90.0012	91.6049	91.955	92.3313	96.3842	91.7633	93.0023	99.0156	88.4202	90.5938		92.9569	3.12265		96.0795	89.8342
93	96.7853	94.711	99.3105	96.5962	94.3188	93.9176	92.0489	91.7291	88.3444	91.062	92.0055	93.5098	94.6762	90.7324	93.4319	92.1666	98.9627	89.4109	88.8883		93.2952	3.1119		96.4071	90.1833
94	98.5753	95.1751	99.1931	96.1968	94.4415	93.2602	95.1379	93.5161	89.0658	90.8358	93.2141	94.3394	95.5295	88.4027	93.0516	93.9913	94.2015	90.8717	88.2337		93.5386	3.0283		96.5669	90.5103
95	99.4521	95.1658	99.0121	96.7712	94.3825	95.3263	98.4789	95.0602	91.1361	90.7535	95.2027	95.0013	95.0596	90.2546	91.2229	95.8565	88.9942	92.5313	89.3074		94.1563	3.19066		97.3469	90.9656
96	98.8902	94.9943	98.9639	99.9865	94.5911	97.6636	100.242	96.0717	93.0064	92.3263	96.5502	96.3813	95.4623	91.5544	91.3515	96.0957	87.8906	94.2447	91.4753		95.1443	3.30631		98.4506	91.838
97	97.6924	95.1537	99.0554	101.684	95.3247	98.6905	100.373	96.8316	93.0432	95.0691	96.3753	97.1253	97.8521	94.4114	94.759	97.4103	90.5363	95.87	93.9529		96.3795	2.63055		99.01	93.7489
98	97.3028	96.1196	99.2856	99.7652	96.5582	99.0744	99.6977	97.7031	93.174	97.5208	96.2436	97.8859	100.122	99.0101	98.3931	99.6777	94.1623	97.3389	96.1697		97.6423	1.91757		99.5599	95.7248
99	98.2864	97.8634	99.6174	98.8687	98.1781	99.4993	98.7582	98.7948	95.7541	99.0187	97.6308	98.9232	100.48	100.298	99.871	99.9147	97.2475	98.6972	98.1452		98.7288	1.14524		99.874	97.5835
100	100	100	100	100	100	100	97.7007	100	100	100	100	100	99.6402	98.1736	100	98.2981	100	100	100		99.6743	0.731577		100.406	98.9428

## Sheet: HR absolute_M
Final Time Norm/Subject	1	2	3	4	5	6	7	8	9	10	11	12	13	14	15	16	17	18	19		Average	St dev		Mean + st dev	mean - st dev
0	94.5	85.25	82.75	97.5	85	70.3333	77.4	58.8	63.8	71.6667	82	71.8333	76.1667	68.4	120	76.8	97.6667	111.667	92		83.3439	15.8724		99.2162	67.4715
1	97.883	83.1637	82.8009	99.5109	85.8847	74.0618	78.8574	60.4752	65.7559	83.7912	81.7154	74.0116	78.4027	72.0855	122.026	76.9814	97.7495	114.135	93.3921		85.4044	15.5848		100.989	69.8196
2	100.794	82.5709	83.7849	100.808	87.0383	76.5113	79.8805	61.5542	67.2289	91.7494	81.5873	76.4324	80.0887	74.1985	122.094	78.071	97.9849	115.766	94.3324		86.9724	15.4531		102.426	71.5193
3	102.859	84.3531	86.5183	101.078	88.7073	76.6488	80.2503	61.5217	67.9094	92.3446	81.7723	79.2354	80.7762	73.9972	120.681	80.583	98.3564	115.754	94.3691		87.7745	15.1372		102.912	72.6373
4	104.22	86.6247	90.1953	101.273	90.6227	74.8895	80.3617	60.6213	68.6681	88.9748	82.3928	81.5905	80.8236	72.699	120.255	83.6307	98.0816	114.355	93.2927		88.0828	14.9983		103.081	73.0844
5	105.099	87.4088	92.8312	102.281	92	72.2538	80.6281	59.5052	70.7034	87.4194	83.4565	82.1925	80.9382	72.1719	119.958	86.1078	96.8171	113.075	91.7063		88.2397	14.9974		103.237	73.2423
6	105.172	88.2607	93.5721	104.181	92.276	70.4428	81.2738	58.6163	73.2144	88.9941	84.9468	81.3323	81.1911	74.6247	119.354	87.1991	97.5708	113.205	90.3827		88.7268	14.959		103.686	73.7679
7	103.968	91.1606	93.8877	106.693	91.8616	71.3014	82.4457	58.157	74.1483	92.0266	86.7345	81.1006	81.1119	78.7602	119.718	86.8418	103.253	114.349	89.6834		89.8528	15.1406		104.993	74.7122
8	101.698	94.0275	95.2334	109.081	91.391	73.7204	84.1963	58.3279	73.7165	95.0749	88.3714	82.6695	80.8598	80.6354	120.255	86.9325	110.021	115.496	88.8094		91.0798	15.4951		106.575	75.5848
9	98.9689	93.9611	97.262	111.517	91.0349	74.5437	86.217	59.3561	74.5289	97.0096	89.3543	84.8282	81.5978	80.9374	119.992	88.4529	112.588	116.122	86.7605		91.8437	15.481		107.325	76.3628
10	96.9829	92.2722	98.9614	115.735	90.5	73.7065	87.8257	61.3103	77.458	97.4763	89.4138	86.2354	83.9733	82.236	119.216	89.2175	112.125	116.5	83.2009		92.334	15.2808		107.615	77.0532
11	97.1916	91.7005	99.889	121.799	89.657	74.323	88.796	63.4086	80.2723	97.3949	88.8385	86.6618	86.9012	83.3667	119.112	87.8692	111.969	116.957	79.3793		92.9203	15.5377		108.458	77.3827
12	98.9979	92.9445	100.21	127.256	89.1129	77.1368	89.323	64.6789	81.3023	97.6472	87.998	86.2697	89.185	83.0307	119.843	86.0271	112.1	117.583	76.7707		93.5482	16.1287		109.677	77.4195
13	100.229	95.6216	100.22	127.928	89.6237	79.2842	89.8407	65.3092	81.2129	98.6815	87.2766	85.5781	90.7368	83.2622	119.088	85.1988	111.278	118.345	76.2404		93.9449	16.0698		110.015	77.8751
14	100.434	98.0275	100.519	118.495	91.1453	79.2839	90.8027	66.279	80.9916	100.626	87.0872	85.3438	91.856	85.0642	118.272	85.8354	110.846	119.005	77.4195		94.0703	14.8389		108.909	79.2313
15	100.913	98.0972	101.682	104.523	92.8333	79.0293	91.7441	67.6136	81.3049	102.486	87.842	85.7636	92.8642	86.4527	119.342	87.6204	113.035	118.846	79.7902		94.3044	13.7862		108.091	80.5182
16	102.348	96.7822	103.448	100.433	94.0425	80.0051	92.0656	67.9513	82.5678	103.131	89.6044	86.2263	94.0822	86.7457	119.663	89.0881	115.85	117.176	82.8061		94.9482	13.4126		108.361	81.5357
17	104.555	96.5553	105.092	105.906	95.0632	81.3117	92.69	66.6567	83.9418	102.903	91.8364	86.468	95.3724	87.0378	120.722	89.7196	115.306	114.658	85.8719		95.8772	13.3305		109.208	82.5468
18	107.09	97.7025	106.256	110.34	96.3991	81.8697	94.4257	65.6361	84.1133	102.778	93.946	87.4731	96.0705	87.8093	125.101	90.7274	112.111	112.96	88.3937		96.9054	13.6552		110.561	83.2502
19	109.192	99.1539	107.159	112.14	98.081	81.6758	95.7439	66.8434	83.4229	102.939	95.623	90.1664	96.0122	89.0536	127.756	92.6569	109.81	113.275	90.1096		97.9377	13.7227		111.66	84.215
20	110.179	100.363	107.989	114.834	99.6667	81.0337	95.6567	69.1952	83.4211	102.982	96.9715	93.4003	96.1429	90.8333	128	94.8348	110.078	115.098	91.2457		99.0487	13.6428		112.692	85.4059
21	109.57	101.172	108.567	118.279	100.821	80.3724	96.1264	70.4201	84.5	102.888	98.1263	95.2398	97.1825	93.0915	129.048	96.5234	113.119	117.559	92.0641		100.246	13.9541		114.2	86.2917
22	107.735	101.463	108.626	120.632	101.719	80.1861	98.202	70.2175	85.6472	103.117	99.1297	95.5357	98.3911	95.1589	128.522	97.0694	117.416	119.892	92.7146		101.125	14.2603		115.385	86.8646
23	107.052	101.172	108.227	120.887	102.647	81.1292	100.174	70.0351	86.2359	103.958	99.9075	95.7193	98.8402	96.6001	125.67	97.1606	120.21	121.433	93.2053		101.593	14.1131		115.706	87.4797
24	108.987	100.777	107.708	118.632	103.503	83.8294	100.746	70.8088	86.5218	105.338	100.384	96.4997	99.0049	97.8808	123.374	98.9888	120.336	121.74	93.5335		102.031	13.4151		115.446	88.6161
25	111.2	101.199	107.483	114.8	103.8	87.1599	99.7631	72.4286	86.8963	106.993	100.647	97.1667	99.9641	99.1801	125.63	102.274	118.108	121.448	93.6527		102.621	12.7605		115.381	89.8602
26	111.551	102.681	108.129	111.001	103.29	88.7078	99.0769	74.595	87.8696	108.194	100.959	97.3105	101.633	100.101	131.58	104.069	115.051	121.526	93.4688		103.2	12.6696		115.869	90.5301
27	111.67	104.777	110.071	109.874	102.754	88.1749	102.292	76.6958	89.7915	108.319	101.581	98.3279	102.924	100.578	134.557	103.584	113.725	122.375	92.9084		103.946	12.6749		116.621	91.2714
28	113.566	106.716	112.505	112.81	103.187	87.586	108.103	78.1195	92.0626	107.766	102.552	101.778	103.303	100.887	135.13	102.264	114.109	123.584	92.357		105.178	12.7942		117.972	92.3839
29	116.37	107.446	114.118	116.431	104.637	88.2654	111.659	78.9935	93.8524	107.251	103.71	106.5	103.135	101.34	135.975	101.667	113.443	124.74	92.625		106.429	13.0083		119.438	93.4211
30	118.522	107.286	114.594	118.129	106.2	90.2908	112.826	79.8371	95.0245	107.392	104.883	109.904	102.971	102.097	137.887	103.226	112.499	125.911	94.4617		107.576	13.0592		120.635	94.5166
31	119.999	108.187	114.819	119.661	107.144	93.2094	114.029	80.803	95.8133	108.697	105.94	111.01	103.664	102.412	138.777	106.113	116.344	127.379	97.4035		109.021	12.9588		121.98	96.0624
32	121.31	110.34	115.484	122.053	107.583	95.6527	115.557	81.6268	96.4988	110.73	106.777	110.675	105.82	101.813	137.185	107.869	124.911	129.182	100.024		110.584	13.0299		123.614	97.5537
33	122.15	111.468	116.345	123.453	107.843	96.6379	116.872	82.2132	97.3917	112.275	107.293	109.893	108.357	101.546	135.617	108.192	130.988	130.851	101		111.599	13.3048		124.904	98.2944
34	121.897	110.549	116.991	123.066	108.29	96.7511	118.045	82.9159	98.5847	112.86	107.432	109.744	109.726	102.428	136.328	108.321	131.852	131.912	100.64		112.018	13.3429		125.36	98.6746
35	121.14	108.697	117.345	122.429	109.333	96.9273	118.883	84.1239	99.8788	113.034	107.162	111.073	109.734	103.91	139.559	109.08	132.212	132.534	100.359		112.495	13.4628		125.958	99.0327
36	121.166	107.225	117.552	122.502	111.149	98.3084	117.585	86.072	101.043	113.235	106.506	113.41	109.068	105.826	141.817	110.893	134.487	133.303	101.44		113.294	13.4773		126.771	99.8168
37	121.969	107.468	117.675	123.17	112.984	101.632	113.881	88.869	101.822	113.514	106.029	115.884	108.586	108.527	142.549	113.118	136.274	134.542	103.628		114.322	13.1313		127.453	101.191
38	122.532	109.672	117.619	124.234	113.892	104.517	112.333	91.6369	102.196	113.941	106.613	118.039	109.318	111.279	143.592	114.603	136.262	135.79	105.771		115.465	12.726		128.191	102.739
39	122.733	112.048	117.403	125.48	113.865	103.773	115.135	92.837	102.981	114.831	108.984	119.714	111.585	112.763	145.971	115.167	136.02	136.476	106.859		116.559	12.7031		129.262	103.856
40	123.366	113.454	117.725	126.642	113.833	101.022	118.674	92.3367	104.936	116.402	112.564	121.13	114.2	113	148.571	115.233	136.696	136.761	107.136		117.562	13.1214		130.684	104.441
41	124.95	114.551	119.454	127.449	114.531	100.477	120.964	92.0344	107.359	117.994	116.131	123.05	116.123	112.7	149.413	115.946	137.902	137.469	107.47		118.735	13.3214		132.057	105.414
42	127.604	115.913	122.441	128.239	115.743	102.364	123.098	93.3534	109.112	118.765	118.574	125.76	117.651	113.015	150.118	118.424	139.303	139.143	108.586		120.379	13.2978		133.677	107.082
43	130.76	117.37	125.582	129.707	117.03	103.686	125.438	95.7904	110.119	119.347	119.573	127.975	119.293	114.574	151.695	121.306	141.132	141.032	110.222		122.191	13.3958		135.587	108.795
44	132.829	118.721	128.027	131.594	118.281	103.813	127.417	98.4917	110.929	121.161	119.144	128.418	120.599	116.522	153.347	122.7	143.342	142.053	111.701		123.636	13.5062		137.142	110.13
45	133.252	119.955	129.707	133.166	119.714	104.923	129.333	100.713	111.888	123.689	117.567	127.99	120.726	118.027	153.695	123.816	144.934	141.908	112.514		124.606	13.3078		137.914	111.298
46	133.639	121.124	130.712	134.564	121.394	107.626	132.004	101.801	113.141	124.6	116.649	128.438	120.042	118.648	152.543	126.354	145.313	141.289	113.114		125.421	12.8658		138.287	112.555
47	134.996	122.367	131.443	136.257	122.715	109.754	134.564	101.948	114.446	123.368	118.734	130.115	119.946	119.022	151.605	128.391	145.534	140.909	114.295		126.337	12.5855		138.923	113.752
48	136.231	123.7	132.438	138.068	122.943	110.173	135.579	102.091	115.01	122.256	125.351	132.132	120.794	120.557	153.247	127.721	146.518	141.2	116.592		127.505	12.6769		140.182	114.828
49	136.445	124.68	133.607	139.617	122.208	110.677	136.215	102.788	114.712	122.941	134.139	133.763	121.277	123.169	157.071	126.575	147.736	142.474	119.286		128.915	13.1937		142.108	115.721
50	136.333	125.076	134	140.8	121.5	112.666	138.286	103.857	115.167	125.143	141.571	134.667	120.769	125.892	158.462	127.572	148.453	144.567	121.286		130.319	13.4699		143.789	116.849
51	136.739	125.83	133.018	141.671	121.618	114.892	141.58	105.127	117.637	128.154	145.066	134.816	121.029	127.494	158.382	129.361	148.3	146.456	121.833		131.526	13.3055		144.832	118.221
52	137.871	127.762	131.709	142.581	122.438	115.979	145.201	106.78	120.964	130.707	145.797	135.298	123.713	127.437	159.249	130.148	147.544	147.163	121.501		132.623	13.0329		145.656	119.591
53	139.706	130.023	131.457	143.708	123.604	116.583	147.988	109.02	123.58	131.636	145.882	137.301	127.537	127.542	160.487	130.452	148.787	146.969	121.199		133.866	12.898		146.764	120.968
54	141.824	131.533	132.6	144.463	124.77	117.785	149.156	111.411	125.249	131.418	146.928	140.366	130.324	128.797	161.775	131.277	153.86	146.862	121.6		135.368	13.0281		148.396	122.34
55	143.748	132.247	134.708	144.575	125.6	119.278	148.988	113.186	126.283	131.143	148.837	143.161	131.403	129.895	163.328	133.435	157.914	147.553	122.596		136.73	13.24		149.97	123.49
56	145.434	132.402	137.281	144.973	125.912	120.248	148.377	113.989	126.856	131.065	151.154	145.104	131.094	130.459	165.619	137.006	155.985	149.03	123.913		137.679	13.3062		150.985	124.373
57	146.996	132.082	139.703	146.101	126.15	120.987	148.981	113.933	127.066	130.909	153.487	146.47	130.248	131.37	167.001	140.006	153.407	151.148	125.312		138.492	13.5632		152.056	124.929
58	148.411	131.455	141.41	147.044	126.891	122.431	151.126	113.38	127.395	131.252	155.624	147.616	130.306	132.651	166.059	140.873	157.227	153.479	126.645		139.541	13.9969		153.538	125.544
59	149.594	131.488	142.225	147.449	128.206	124.738	153.324	113.213	128.726	133.562	157.387	148.991	131.894	133.774	166.987	140.181	163.571	155.371	127.78		140.972	14.5293		155.501	126.442
60	150.599	133.141	142.138	148.171	129.667	127.375	154.836	114.205	131.15	137.798	158.702	150.917	133.857	134.889	170.286	139.025	165.583	156.396	128.652		142.494	14.6258		157.12	127.868
61	151.569	135.153	141.677	149.589	130.907	129.629	155.798	116.155	133.402	141.318	159.747	152.996	135.139	136.214	172.789	138.878	164.673	156.982	129.349		143.788	14.3701		158.158	129.417
62	152.603	135.65	141.945	151.291	131.905	130.613	156.689	118.543	134.561	142.363	160.74	154.637	135.966	137.087	174.129	140.655	165.253	157.736	129.983		144.86	14.2885		159.149	130.572
63	153.764	135.465	143.611	152.816	132.726	130.368	158.109	120.837	134.989	142.253	161.811	155.793	136.847	137.277	175.217	143.95	167.413	158.851	130.671		145.935	14.4937		160.429	131.441
64	154.932	136.508	145.963	153.741	133.456	130.533	159.775	122.506	135.184	142.506	162.922	156.797	138.002	138.066	177.038	147.755	169.32	160.051	131.54		147.189	14.7518		161.941	132.437
65	155.822	138.648	148.091	154.305	134.2	132.094	161.047	123.542	135.277	143.199	164.017	157.912	139.5	139.937	177.987	150.239	170.558	161.076	132.719		148.43	14.7033		163.133	133.727
66	156.473	140.699	149.696	155.273	135.066	134.076	162.071	124.685	135.336	144.012	165.096	159.282	141.154	141.956	178.008	150.893	171.476	161.873	134.209		149.544	14.4534		163.997	135.091
67	157.338	141.962	150.828	156.518	136.164	135.562	163.232	126.384	135.771	144.756	166.261	160.938	142.563	143.812	179.692	151.626	172.4	162.461	135.801		150.74	14.4036		165.144	136.337
68	158.487	142.125	151.558	157.335	137.589	136.877	164.612	128.039	137.093	145.327	167.617	162.586	143.668	145.773	182.146	153.367	173.597	162.995	137.268		152.003	14.4985		166.501	137.505
69	159.361	141.968	151.985	158.04	139.133	138.505	166.105	128.993	139.002	145.996	169.097	163.935	144.944	147.445	183.778	155.166	174.843	163.844	138.486		153.191	14.5587		167.75	138.632
70	159.726	142.876	152.219	159.427	140.286	140.354	167.289	129.612	140.615	147.297	170.374	165.131	146.631	148.273	184.426	156.314	175.64	165.332	139.49		154.28	14.4815		168.761	139.798
71	160.083	144.496	152.4	161.11	140.702	142.169	168.036	130.669	141.702	149.255	171.106	166.495	148.147	148.844	185.32	156.683	176.234	167.281	140.325		155.319	14.4044		169.723	140.914
72	160.839	145.262	152.678	162.262	140.762	143.857	169.042	132.387	142.831	151.279	171.241	168.1	148.945	149.939	187.124	156.719	177.374	169.264	140.933		156.36	14.4986		170.858	141.861
73	161.962	145.082	153.127	162.954	141.011	145.396	170.508	134.499	144.279	153.007	171.086	169.796	149.502	151.781	188.262	157.506	178.881	170.974	141.129		157.408	14.5678		171.975	142.84
74	163.414	145.086	153.761	163.568	141.663	146.703	171.61	136.717	145.681	154.58	170.965	171.456	150.576	154.059	189.067	159.027	179.837	172.374	140.737		158.467	14.5384		173.006	143.929
75	165.333	145.748	154.583	164.286	142.6	147.667	171.984	138.75	146.801	156.052	170.984	173	152.091	155.709	190.558	160.018	180.126	173.467	140.029		159.462	14.5359		173.998	144.926
76	167.735	146.891	155.572	165.124	143.687	148.45	171.969	140.346	148.016	157.06	171.018	174.337	153.449	156.436	192.13	160.312	180.38	174.349	139.756		160.369	14.5339		174.903	145.835
77	170.007	148.123	156.686	165.689	144.781	149.457	172.068	141.433	149.705	157.292	170.939	175.317	154.381	156.893	192.912	160.904	180.946	175.176	140.662		161.23	14.3852		175.615	146.845
78	171.538	148.872	157.74	165.775	145.741	150.793	172.838	142.012	151.646	157.138	170.809	175.803	155.01	157.559	192.55	162.096	181.841	176.049	142.813		162.033	14.0686		176.101	147.964
79	172.523	149.151	158.499	166.101	146.516	152.166	174.054	142.398	153.45	157.183	170.866	175.95	155.518	158.644	192.295	163.504	182.948	176.875	145.647		162.857	13.7989		176.656	149.058
80	173.39	149.648	158.959	167.163	147.143	153.401	175.046	143.066	154.952	157.7	171.34	176.072	156.167	159.6	193	164.79	184.016	177.528	148.596		163.767	13.6418		177.409	150.125
81	174.353	150.83	159.4	168.412	147.666	154.575	175.956	144.22	156.118	158.778	172.28	176.446	157.127	159.877	194.648	165.694	184.926	177.92	151.378		164.769	13.5608		178.329	151.208
82	175.501	152.829	160.049	169.444	148.14	155.774	177.22	145.757	157.042	160.153	173.584	177.301	158.159	160.199	196.39	166.245	185.732	178.005	153.937		165.866	13.4729		179.339	152.393
83	176.525	155.02	160.889	170.477	148.62	157.027	178.534	147.526	157.919	161.279	175.135	178.693	158.963	161.186	197.6	166.683	186.427	177.794	156.223		166.975	13.3255		180.3	153.649
84	176.973	155.775	161.854	171.574	149.178	158.384	179.446	149.301	158.701	161.973	176.664	180.263	159.566	162.47	198.239	167.229	186.903	177.56	158.178		167.907	13.1612		181.068	154.746
85	177.112	155.038	162.896	172.42	149.9	160.005	180.05	150.9	159.008	162.549	177.797	181.576	160.148	163.649	198.862	168.052	187.167	177.646	159.737		168.658	13.06		181.718	155.598
86	177.62	155.343	163.977	173.007	150.86	161.992	180.58	152.425	158.915	163.239	178.225	182.108	160.79	164.497	199.633	168.968	187.415	178.184	160.86		169.402	12.8962		182.298	156.506
87	178.435	157.638	165.03	173.78	152.074	164.006	181.266	154.054	159.5	164.036	178.315	181.39	161.49	165.169	200.062	169.623	187.798	179.015	161.743		170.233	12.4965		182.729	157.736
88	178.918	159.677	165.927	174.801	153.539	165.601	182.186	155.711	161.455	164.91	178.827	180.047	162.284	166.099	200.355	170.133	188.353	179.96	162.72		171.132	12.0356		183.167	159.096
89	179.077	160.356	166.585	175.695	155.069	166.702	183.09	157.15	163.662	165.868	180.397	179.45	163.277	167.252	200.85	170.829	189.117	180.817	164.079		172.07	11.7513		183.821	160.318
90	179.57	161.459	167.172	176.316	156.3	167.433	183.883	158.264	164.884	166.932	182.623	180.211	164.502	168.364	201.558	171.67	190.142	181.377	165.709		173.072	11.6481		184.72	161.424
91	180.557	163.957	167.93	176.766	156.978	168.085	184.775	159.151	165.536	168.164	184.584	181.835	165.774	169.373	202.072	172.439	191.34	181.599	167.302		174.117	11.5742		185.691	162.542
92	181.552	166.293	168.871	177.373	157.333	169.055	185.77	159.95	166.552	169.612	185.515	183.761	166.935	170.294	202.251	172.953	192.305	181.76	168.585		175.091	11.4498		186.54	163.641
93	182.287	167.376	169.788	178.547	157.711	170.425	186.606	160.877	167.906	171.057	185.716	185.508	168.179	171.179	202.811	173.135	192.789	182.155	169.551		175.979	11.3365		187.316	164.643
94	182.901	168.111	170.546	179.887	158.308	171.974	187.249	162.108	169.031	172.138	185.938	186.692	169.772	172.073	203.697	173.455	193.026	182.863	170.297		176.845	11.2144		188.06	165.631
95	183.46	169.214	171.223	180.617	159.167	173.449	187.86	163.45	169.924	172.885	186.794	187.53	171.374	172.994	204.446	174.44	193.311	183.829	170.924		177.731	11.0598		188.791	166.671
96	183.816	170.036	171.924	180.943	160.292	174.573	188.404	164.562	171.115	173.7	188.11	188.467	172.278	173.922	204.944	175.709	193.881	184.96	171.522		178.587	10.9324		189.52	167.655
97	183.977	170.072	172.685	181.454	161.546	175.291	188.749	165.391	172.723	174.798	189.432	189.498	172.464	174.799	205.395	176.674	194.809	186.056	172.18		179.368	10.8813		190.249	168.487
98	184.39	170.007	173.509	182.165	162.759	175.975	189.089	166.134	174.231	176.091	190.391	190.212	172.719	175.565	206.096	177.331	195.67	186.907	172.966		180.116	10.8484		190.965	169.268
99	185.385	170.513	174.388	182.891	163.87	176.909	189.711	166.919	175.289	177.484	191.026	190.421	173.531	176.176	207.018	177.843	196.09	187.491	173.857		180.885	10.7539		191.639	170.131
100	186.727	171.4	175.294	183.6	164.929	178	190.538	167.733	176.083	178.923	191.5	190.353	174.667	176.688	208.056	178.294	196.231	187.938	174.8		181.671	10.627		192.298	171.044

## Sheet: HR absolute_F
Final Time Norm/Subject	1	2	3	4	5	6	7	8	9	10	11	12	13	14	15	16	17		Average	St dev		Mean + st dev	mean - st dev
0	87	85.75	81.6	128.8	91.5	83	80.3333	100	75.2	90.1667	70.1429	77.8	59.6	86.1429	85.5	68.3333	77.7143		84.0343	14.9679		99.0022	69.0664
1	90.7128	84.0844	82.631	127.959	92.121	85	85.8347	105.395	78.9647	94.2697	70.4322	79.2653	61.3189	87.5931	87.4743	68.5642	77.7422		85.8449	15.0077		100.853	70.8371
2	93.2166	83.3038	83.5509	127.54	92.2852	86.1839	90.3461	108.715	82.0639	96.8046	70.0114	80.6388	63.3119	89.3186	88.5306	68.6877	78.0692		87.2105	15.1075		102.318	72.1029
3	93.4217	84.2746	84.2487	127.966	91.7307	85.8328	93.0356	108.077	83.9902	98.3888	68.3482	81.4424	65.733	91.021	87.8489	68.5966	78.9941		87.8206	15.0352		102.856	72.7854
4	91.8947	86.9935	84.7062	129.653	91.3435	84.5737	93.6349	104.289	84.9516	99.125	66.3237	80.754	68.0306	91.341	85.9651	68.2021	80.7119		87.7937	14.9914		102.785	72.8023
5	90.4092	90.2288	85.1479	132.61	92.2295	84.0138	92.3777	100.116	85.2613	97.5561	65.438	79.4	69.471	90.4029	84.4035	67.6298	82.8092		87.618	15.1904		102.808	72.4276
6	89.9963	92.766	85.8355	136.143	93.7339	85.0811	90.6897	97.2448	84.7379	97.3569	66.2156	78.9204	69.9875	89.8351	84.043	67.1441	84.653		87.9049	15.6682		103.573	72.2367
7	90.1412	94.3911	86.8215	139.49	94.3983	87.2947	89.6119	95.0971	83.3165	99.7717	68.328	79.0943	69.8752	89.9929	84.4218	67.0083	85.6897		88.5144	16.2134		104.728	72.3009
8	90.2316	95.4237	87.7902	141.926	94.392	89.9762	88.4361	93.0589	82.5255	103.714	71.1234	79.8627	69.6054	90.5255	85.0192	67.297	86.0648		89.2337	16.6335		105.867	72.6002
9	90.1936	96.0908	88.3997	143.295	95.0341	92.2671	87.0025	91.9505	83.9827	107.428	73.4925	81.9061	69.7537	91.1313	85.94	67.792	86.2833		90.1143	16.8371		106.951	73.2773
10	90.1622	96.3321	88.6843	143.887	96.3716	93.2736	87.3001	93.0809	86.1323	106.5	74.6877	83.6	70.3325	91.9194	87.5065	68.25	86.8228		90.8731	16.6645		107.538	74.2086
11	90.36	96.048	89.1313	144.003	97.1339	92.9555	90.0744	96.257	86.5407	105.309	75.116	82.9055	70.7818	93.7555	89.4979	68.4982	87.7463		91.5361	16.5488		108.085	74.9874
12	91.1028	95.4774	90.2246	143.926	96.9073	92.1815	92.5227	99.6868	85.7996	106.857	75.3109	82.2298	71.0052	96.0253	91.1154	68.6464	88.8178		92.2257	16.6609		108.887	75.5648
13	92.4454	95.2211	91.939	143.823	96.5958	91.7416	92.9886	102.21	85.6791	104.743	75.3605	83.2641	71.6099	96.7045	91.7292	68.8749	89.7991		92.6311	16.4867		109.118	76.1444
14	93.643	95.8277	93.8267	143.828	96.8018	92.0559	93.1101	104.803	86.2923	101.413	75.2193	84.8731	73.1003	96.4289	91.3025	69.3494	90.5471		93.0836	16.2424		109.326	76.8412
15	93.9163	97.3929	95.4725	144.068	97.309	93.3875	93.9713	108.587	86.9227	103.426	75.0846	86	75.6607	96.6643	89.9872	70.0671	91.0136		94.0548	16.2914		110.346	77.7634
16	93.6205	99.8304	96.9098	144.617	98.0349	95.1376	94.9349	112.151	87.0051	110.625	75.3005	86.163	79.0579	95.7669	88.6919	70.9166	91.1585		95.2895	16.6888		111.978	78.6008
17	93.7465	102.784	98.4266	145.409	99.578	96.2328	95.7952	112.695	86.1621	113.649	75.9017	86.3377	81.955	93.4876	88.7417	71.7839	91.1029		96.1052	16.8855		112.991	79.2197
18	94.8086	105.31	100.206	146.361	102.225	96.4601	97.3274	110.194	85.136	113.995	76.564	87.309	83.1558	94.3157	90.6804	72.5336	91.192		96.9279	16.8348		113.763	80.0931
19	96.5704	106.446	101.773	147.387	104.411	96.949	99.1608	108.948	85.3026	114.949	77.1103	88.9349	82.9187	98.5172	93.8329	72.9964	91.7853		98.1173	16.8926		115.01	81.2247
20	98.6621	106.137	102.4	148.391	104.511	98.611	99.1671	112.271	87.0604	116.375	77.7143	90.25	82.0018	101.314	97.2645	73	92.97		99.3	17.1226		116.423	82.1774
21	100.394	105.064	101.69	149.265	103.628	100.819	97.7191	117.189	90.0595	115.871	78.5091	90.386	81.8668	101.86	99.3275	72.5076	94.3044		100.027	17.3136		117.341	82.7135
22	101.047	103.939	100.573	149.902	103.714	102.565	98.5901	119.155	93.1696	117.435	79.2873	90.7646	83.9907	101.702	98.3402	72.0241	95.2866		100.676	17.3572		118.033	83.3183
23	100.911	103.507	100.312	150.216	104.72	103.904	102.233	117.565	94.7804	118.442	79.8049	91.9102	87.3933	101.996	95.5087	72.1898	95.6343		101.237	17.0954		118.332	84.1415
24	101.118	104.511	101.643	150.309	105.537	105.773	104.955	115.086	95.514	115.875	80.204	92.2213	89.8546	103.106	94.4277	73.5755	95.6734		101.729	16.594		118.322	85.1346
25	102.319	106.856	103.928	150.372	105.784	108.588	105.878	113.811	97.8289	114.263	80.7886	91.8333	90.9845	103.912	96.9409	75.9427	95.8333		102.698	16.1244		118.822	86.5736
26	104.011	109.078	106.309	150.598	105.66	111.514	107.321	114.284	101.368	116.961	81.4647	92.0427	91.8048	104.315	100.713	78.5312	96.4836		104.262	15.9449		120.207	88.3174
27	105.561	109.759	108.234	151.103	105.445	113.668	109.343	116.732	103.07	120.918	81.7996	93.7985	92.7526	105.534	103.21	80.5785	97.7515		105.839	16.0118		121.851	89.8269
28	106.587	109.314	109.692	151.766	105.499	115.093	109.768	120.637	102.502	123	81.7517	96.5213	93.5898	107.438	104.632	81.7191	99.7044		107.013	16.1626		123.175	90.8501
29	106.83	109.284	110.73	152.42	106.116	116.225	108.744	125.161	102.149	124.551	81.9034	97.668	94.1359	109.092	106.347	82.2031	102.327		107.993	16.4689		124.462	91.5243
30	106.493	110.727	111.448	152.898	107.488	117.298	108.44	129.507	102.912	122.439	82.6025	97.6667	94.3503	109.926	108.705	82.3333	105.121		108.844	16.618		125.462	92.2265
31	106.342	112.98	112.013	153.201	109.454	118.295	109.441	132.931	103.623	121.88	83.367	98.3736	94.3633	110.056	110.832	82.383	107.416		109.821	16.8229		126.644	92.9976
32	106.931	115.031	112.592	153.56	111.103	119.276	111.016	134.848	103.726	126	83.6819	99.2441	94.6475	110.909	111.957	82.5063	108.626		110.921	17.1974		128.118	93.7234
33	107.969	116.453	113.298	154.224	111.89	120.605	112.48	135.211	103.65	127.168	83.6777	99.996	95.5342	112.572	111.933	82.8275	108.918		111.671	17.3383		129.009	94.3326
34	109.018	117.534	114.198	155.412	112.698	122.667	113.262	134.174	103.751	125.989	83.7182	101.539	96.7779	113.412	110.812	83.4599	108.842		112.192	17.2637		129.456	94.9283
35	110.027	118.591	115.346	157.015	114.383	125.301	113.528	132.823	104.167	125.484	84.2725	103	98.0217	113.669	109.422	84.3892	108.934		112.845	17.2497		130.095	95.5958
36	111.194	119.795	116.676	158.706	116.431	127.997	113.933	132.831	104.837	127.111	85.8545	103.026	98.9099	114.536	109.084	85.5182	109.414		113.874	17.4217		131.295	96.4521
37	112.56	121.251	118.056	160.155	118.01	130.307	115.355	134.585	105.409	129.592	88.2822	103.217	99.2247	115.488	110.462	86.7489	110.281		115.234	17.6195		132.854	97.6148
38	113.886	122.91	119.377	161.117	118.805	131.898	118.531	136.183	105.968	130.986	90.5692	104.771	99.677	115.994	113.047	87.9994	111.527		116.662	17.5773		134.239	99.0842
39	114.933	124.342	120.664	161.714	118.753	132.577	121.866	135.99	107.471	133.188	91.9351	107.057	101.208	116.906	116.16	89.2124	113.139		118.066	17.3184		135.384	100.747
40	115.63	125.086	122	162.173	118.22	132.827	122.958	135.003	110.261	136	92.125	108.667	103.21	118.528	118.844	90.3333	115.103		119.233	17.0749		136.308	102.158
41	115.972	125.289	123.404	162.717	117.819	133.34	122.63	135.043	113.21	134.766	91.1482	108.563	104.264	120.21	120.112	91.3207	117.396		119.835	16.9564		136.792	102.879
42	116.234	125.669	124.657	163.462	118.012	134.528	122.959	136.704	115.655	135.063	89.8039	108.755	104.577	121.592	120.289	92.1872	119.846		120.588	17.2336		137.821	103.354
43	116.95	126.801	125.481	164.314	119.125	136.543	124.267	139.433	118.463	138.837	89.1055	110.377	105.664	122.523	120.929	92.9592	122.064		121.99	17.6861		139.677	104.304
44	118.374	128.334	125.779	165.158	120.961	139.304	126.149	142.566	121.923	143.125	90.1966	112.108	107.726	122.722	122.883	93.6568	123.65		123.801	17.9972		141.798	105.804
45	119.99	129.609	125.93	165.881	122.733	142.145	128.287	145.266	124.25	144.707	94.1597	113.6	109.42	122.341	125.022	94.232	124.459		125.414	17.8588		143.272	107.555
46	121.244	130.315	126.387	166.449	123.91	144.368	130.371	146.799	124.327	144.102	99.8566	115.013	110.142	122.8	126.091	94.5921	124.847		126.566	17.41		143.976	109.156
47	122.269	130.796	127.416	166.894	124.421	145.772	131.935	147.538	124.014	143.406	104.254	115.504	110.607	124.817	126.422	94.6467	125.228		127.408	17.1066		144.515	110.302
48	123.537	131.449	128.943	167.252	124.59	146.409	132.714	148.392	125.082	144.222	105.794	115.317	111.217	127.843	127.118	94.4724	125.913		128.251	17.1346		145.386	111.116
49	125.081	132.397	130.86	167.555	125.554	146.657	133.638	149.745	127.173	146.628	105.306	116.507	111.383	130.642	128.224	94.4043	126.936		129.335	17.3867		146.721	111.948
50	126.333	133.571	132.885	167.817	128.011	147.333	135.554	151.25	129.488	149.994	103.776	118	110.812	131.869	128.333	94.8	128.286		130.477	17.846		148.323	112.631
51	126.882	134.883	134.533	168.046	130.842	149.015	137.427	152.56	131.226	152.225	102.056	117.792	110.632	131.994	126.605	95.9119	129.9		131.325	18.3306		149.656	112.995
52	127.092	136.164	135.347	168.251	132.803	151.198	138.3	153.535	131.854	151.9	100.957	118.608	111.913	131.944	124.881	97.5721	131.527		131.991	18.4021		150.393	113.589
53	127.501	137.234	135.574	168.447	133.869	153.156	139.386	154.105	131.987	150.564	101.201	121.896	114.004	132.099	125.5	99.5075	132.867		132.876	18.0068		150.883	114.87
54	128.31	138.021	136.039	168.662	134.4	154.836	141.718	154.44	132.497	151.717	103.355	125.343	115.874	132.762	128.395	101.449	133.693		134.207	17.5293		151.736	116.677
55	129.473	138.614	137.48	168.928	134.881	156.674	144.007	154.882	134.016	153.77	106.549	127.286	117.48	134.212	131.742	103.169	134.189		135.727	17.1254		152.852	118.601
56	130.914	139.105	139.6	169.279	135.79	158.783	145.11	155.552	136.849	154.143	109.02	127.329	119.176	136.085	134.372	104.467	134.691		137.074	16.8365		153.911	120.238
57	132.515	139.529	141.511	169.73	136.952	160.601	145.771	156.117	139.89	154.264	110.12	127.61	120.933	137.665	136.511	105.148	135.5		138.257	16.7395		154.996	121.517
58	134.17	139.893	142.474	170.281	137.804	161.618	146.648	156.285	141.846	155.377	110.505	129.105	122.487	139.017	138.499	105.26	136.617		139.287	16.7458		156.033	122.542
59	135.875	140.242	142.722	170.928	138.134	162.129	147.26	156.343	143.178	156.488	110.765	130.155	123.688	140.235	140.323	105.225	137.889		140.093	16.7844		156.877	123.309
60	137.656	140.748	142.857	171.667	138.047	162.726	147.379	156.784	144.85	157	111.2	130.667	124.506	140.625	141.849	105.5	139.17		140.778	16.8208		157.599	123.957
61	139.282	141.596	143.352	172.463	137.868	163.539	147.844	157.739	146.65	158.273	111.972	131.621	125.457	140.462	143.064	106.408	140.422		141.648	16.8455		158.493	124.802
62	140.25	142.754	144.17	173.266	138.174	164.215	149.07	158.953	147.975	158.91	112.832	133.659	127.699	141.52	144.094	107.738	141.685		142.762	16.6707		159.433	126.092
63	140.395	143.951	145.142	174.027	139.105	164.549	150.246	160.188	149.066	159.343	113.501	136.319	131.191	143.58	144.986	109.145	142.999		143.984	16.3832		160.368	127.601
64	140.608	144.94	146.152	174.703	140.039	164.858	151.209	161.314	150.515	160.5	114.274	137.811	133.777	145.021	145.539	110.305	144.381		145.056	16.2468		161.302	128.809
65	141.858	145.678	147.205	175.28	140.606	165.522	153.323	162.236	152.317	161.647	115.663	139	134.275	145.808	145.594	111.136	145.823		146.057	16.2224		162.28	129.835
66	143.954	146.207	148.33	175.75	141.235	166.57	156.791	163.029	154.135	162.637	117.133	141.673	134.356	146.449	145.877	111.715	147.315		147.244	16.257		163.501	130.987
67	146.047	146.591	149.526	176.106	142.291	167.836	159.54	163.864	155.505	163.021	117.262	144.165	135.557	147.127	147.6	112.121	148.839		148.412	16.3771		164.789	132.034
68	147.567	146.95	150.744	176.372	143.503	169.196	160.725	164.743	155.968	163	116.122	145.321	137.437	148.033	150.78	112.426	150.368		149.368	16.5757		165.944	132.792
69	148.381	147.407	151.928	176.628	144.524	170.599	161.73	165.407	156.025	163.769	116.14	146.075	139.308	149.421	153.577	112.697	151.872		150.323	16.6956		167.018	133.627
70	148.567	148.008	153.003	176.955	145.343	172.009	163.194	165.677	156.749	164.679	118.737	146.857	141.452	150.75	154.497	113	153.299		151.34	16.5058		167.846	134.834
71	149.019	148.736	153.864	177.429	146.066	173.407	164.44	165.849	158.218	165.515	121.85	147.83	144.282	151.079	154.386	113.39	154.553		152.348	16.2379		168.586	136.11
72	150.78	149.562	154.424	178.033	146.898	174.776	164.947	166.331	159.777	166.455	123.289	149.842	146.822	151.136	154.697	113.884	155.533		153.364	16.155		169.519	137.209
73	153.578	150.39	154.834	178.682	148.064	175.979	164.532	167.111	161.143	167.257	123.621	153.012	147.624	151.943	155.734	114.488	156.227		154.366	16.1761		170.542	138.19
74	156.049	151.11	155.45	179.292	149.525	176.777	163.887	167.83	162.357	167.459	124.274	156.065	147.248	153.181	156.857	115.208	156.873		155.261	16.1274		171.388	139.134
75	157.351	151.721	156.586	179.793	151.073	177.102	164.603	168.316	163.536	167.723	125.512	157.667	147.506	154.453	157.722	116.063	157.75		156.146	15.9756		172.121	140.17
76	157.923	152.405	158.095	180.186	152.618	177.283	166.706	168.861	164.85	168.727	126.859	157.288	148.675	155.688	158.744	117.079	159.063		157.121	15.8228		172.943	141.298
77	158.322	153.335	159.567	180.498	154.178	177.651	168.625	169.738	166.265	169.865	128.228	157.397	149.624	156.943	160.343	118.279	160.712		158.21	15.6903		173.9	142.52
78	158.684	154.463	160.649	180.753	155.636	178.158	170.038	170.659	167.543	170.178	129.99	159.021	150.023	158.286	162.214	119.629	162.521		159.32	15.4604		174.781	143.86
79	158.969	155.603	161.364	180.988	156.701	178.596	171.79	171.105	168.63	170.624	132.237	159.993	150.637	159.228	163.75	121.008	164.319		160.326	15.1646		175.491	145.161
80	159.31	156.605	161.875	181.265	157.324	178.925	173.782	171.04	169.69	171.917	134.417	160.444	151.95	159.408	164.757	122.286	165.955		161.232	14.9065		176.139	146.326
81	160.05	157.462	162.338	181.648	157.924	179.308	175.154	171.008	170.824	172.785	136.018	161.661	153.801	159.714	165.537	123.355	167.287		162.11	14.6979		176.808	147.412
82	161.379	158.195	162.881	182.196	158.86	179.874	175.978	171.429	172.038	173.41	137.017	162.898	155.939	160.599	166.357	124.201	168.202		163.027	14.5775		177.604	148.449
83	162.909	158.798	163.622	182.861	160.215	180.594	176.988	172.161	173.305	173.751	137.531	163.587	158.042	161.364	167.256	124.835	168.858		163.922	14.5817		178.504	149.341
84	164.159	159.234	164.587	183.496	161.92	181.396	178.175	172.951	174.556	174	137.838	164.199	159.81	162.059	168.232	125.272	169.547		164.79	14.6765		179.467	150.114
85	165.029	159.487	165.554	183.949	163.482	182.13	179.047	173.67	175.693	174.974	138.277	164.889	161.069	163.336	169.391	125.62	170.544		165.655	14.7853		180.441	150.87
86	165.668	159.748	166.262	184.096	164.457	182.595	179.502	174.267	176.576	176.018	138.957	165.661	161.79	164.575	170.907	126.041	171.813		166.408	14.8119		181.22	151.596
87	166.199	160.3	166.632	184.032	165.214	182.774	179.69	174.741	177.204	176.672	139.789	166.967	162.576	164.986	172.722	126.699	173.099		167.076	14.7149		181.791	152.361
88	166.701	161.286	166.9	183.945	166.307	182.969	179.905	175.179	177.836	177.133	140.795	168.554	164.109	165.335	174.37	127.652	174.149		167.831	14.5154		182.346	153.316
89	167.254	162.502	167.33	184.022	167.549	183.435	180.494	175.653	178.589	177.805	142.179	169.093	165.95	166.193	175.459	128.793	174.9		168.659	14.2692		182.928	154.39
90	167.988	163.694	168.014	184.383	168.434	184.017	181.595	176.127	179.249	178.265	144.017	169.333	167.175	167.171	176.21	130	175.474		169.479	13.9975		183.477	155.482
91	169.039	164.734	168.836	184.95	169.027	184.433	183.194	176.536	179.717	178.799	145.962	170.834	167.72	168.093	177.03	131.162	175.999		170.357	13.7623		184.119	156.594
92	170.288	165.61	169.677	185.61	169.784	184.631	184.869	176.887	180.221	179.75	147.662	172.784	168.108	169.058	177.994	132.196	176.526		171.274	13.612		184.886	157.662
93	171.384	166.329	170.511	186.254	170.839	184.773	186.086	177.257	180.918	180.599	149.134	174.329	168.582	170.016	178.858	133.03	177.002		172.112	13.5009		185.613	158.611
94	172.148	166.973	171.396	186.821	172.013	184.995	186.713	177.666	181.679	180.827	150.512	175.451	169.103	170.843	179.477	133.602	177.362		172.799	13.3837		186.183	159.415
95	172.88	167.648	172.383	187.318	173.074	185.341	186.859	177.964	182.362	181.265	151.746	176	169.733	171.436	179.995	134.012	177.6		173.389	13.2769		186.666	160.112
96	173.899	168.399	173.43	187.755	173.745	185.831	187.061	178.015	182.914	182.471	152.677	175.914	170.685	171.817	180.588	134.464	177.824		173.97	13.2147		187.185	160.755
97	175.043	169.161	174.446	188.144	174.009	186.42	187.843	177.992	183.343	183.49	153.429	176.031	171.979	172.229	181.295	135.159	178.151		174.598	13.161		187.759	161.437
98	175.912	169.859	175.352	188.494	174.363	187.031	188.864	178.217	183.799	184.322	154.45	176.807	173.246	172.866	182.088	136.182	178.656		175.324	13.0465		188.371	162.278
99	176.359	170.484	176.162	188.82	175.165	187.621	189.633	178.804	184.41	184.982	155.982	177.789	174.214	173.827	182.939	137.434	179.295		176.113	12.8301		188.943	163.283
100	176.583	171.071	176.923	189.133	176.235	188.2	190.2	179.583	185.118	185.45	157.8	178.769	175	175	183.818	138.8	180		176.923	12.5528		189.475	164.37

## Sheet: HR %max_M
Final Time Norm/Subject	1	2	3	4	5	6	7	8	9	10	11	12	13	14	15	16	17	18	19		Average	St dev		Mean + st dev	mean - st dev
0	50.6086	49.7375	47.2064	53.1046	51.5375	39.5131	40.6217	35.0556	36.2328	40.0545	42.8198	37.7369	43.6069	38.7124	57.6769	43.0749	49.7713	59.4169	52.6316		45.7432	7.29699		53.0401	38.4462
1	52.4203	48.5202	47.2354	54.1999	52.0739	41.6078	41.3866	36.0544	37.3436	46.8309	42.6712	38.8812	44.887	40.7983	58.6506	43.1766	49.8135	60.7303	53.428		46.8795	7.06481		53.9443	39.8146
2	53.979	48.1744	47.7968	54.9065	52.7734	42.9839	41.9236	36.6977	38.1801	51.2787	42.6043	40.153	45.8523	41.9942	58.6836	43.7878	49.9335	61.5979	53.9659		47.7509	7.03017		54.781	40.7207
3	55.0852	49.2142	49.3561	55.0533	53.7853	43.0611	42.1176	36.6783	38.5666	51.6114	42.701	41.6255	46.2459	41.8802	58.0043	45.1967	50.1228	61.5918	53.9869		48.2044	6.94189		55.1463	41.2625
4	55.8142	50.5395	51.4537	55.1595	54.9466	42.0727	42.1761	36.1415	38.9975	49.728	43.025	42.8628	46.2731	41.1455	57.7996	46.906	49.9828	60.8473	53.3711		48.3812	6.93649		55.3177	41.4447
5	56.285	50.997	52.9574	55.7087	55.7817	40.592	42.3159	35.4761	40.1534	48.8587	43.5804	43.179	46.3386	40.8472	57.6568	48.2954	49.3384	60.166	52.4636		48.4732	7.00805		55.4813	41.4652
6	56.3239	51.494	53.3801	56.7432	55.9491	39.5746	42.6548	34.9462	41.5794	49.7388	44.3587	42.7271	46.4834	42.2354	57.3663	48.9074	49.7225	60.2355	51.7064		48.7435	7.01321		55.7567	41.7303
7	55.6793	53.1859	53.5601	58.1115	55.6978	40.057	43.2698	34.6723	42.1098	51.4336	45.2922	42.6054	46.4381	44.576	57.5414	48.707	52.6183	60.844	51.3063		49.3529	7.04132		56.3943	42.3116
8	54.4632	54.8585	54.3278	59.4122	55.4125	41.416	44.1886	34.7742	41.8646	53.1373	46.1469	43.4296	46.2938	45.6373	57.7993	48.7579	56.0672	61.4547	50.8063		50.0131	7.13862		57.1517	42.8744
9	53.0019	54.8198	55.4851	60.739	55.1966	41.8785	45.2491	35.3872	42.3259	54.2186	46.6602	44.5636	46.7163	45.8082	57.6728	49.6107	57.3751	61.7873	49.6341		50.4279	7.0769		57.5048	43.351
10	51.9383	53.8344	56.4545	63.0364	54.8722	41.4081	46.0934	36.5523	43.9894	54.4795	46.6913	45.3029	48.0763	46.5432	57.3002	50.0395	57.1394	61.9888	47.5978		50.702	6.96414		57.6661	43.7379
11	52.05	53.5009	56.9836	66.3394	54.3611	41.7545	46.6026	37.8032	45.5877	54.434	46.3909	45.5269	49.7526	47.1831	57.2499	49.2833	57.0599	62.2318	45.4115		51.0267	7.12289		58.1496	43.9038
12	53.0174	54.2266	57.1667	69.3114	54.0312	43.3353	46.8792	38.5605	46.1726	54.5749	45.952	45.3209	51.0601	46.993	57.6014	48.2501	57.1266	62.5648	43.9192		51.3718	7.48066		58.8525	43.8911
13	53.6766	55.7885	57.1722	69.6774	54.3409	44.5417	47.151	38.9364	46.1219	55.153	45.5752	44.9576	51.9486	47.124	57.2386	47.7855	56.7075	62.9703	43.6158		51.6044	7.54933		59.1537	44.055
14	53.7866	57.1923	57.3431	64.5397	55.2635	44.5415	47.6559	39.5145	45.9962	56.24	45.4763	44.8345	52.5893	48.1439	56.8465	48.1426	56.4877	63.3218	44.2903		51.6951	6.93017		58.6252	44.7649
15	54.0432	57.2329	58.0064	56.9298	56.287	44.3985	48.1499	40.3102	46.1741	57.2793	45.8705	45.055	53.1666	48.9297	57.3605	49.1438	57.6033	63.2371	45.6466		51.8329	6.29098		58.1238	45.5419
16	54.8116	56.4657	59.014	54.7018	57.0201	44.9467	48.3186	40.5115	46.8913	57.64	46.7908	45.2981	53.8638	49.0955	57.515	49.967	59.0375	62.3482	47.3719		52.19	6.04886		58.2388	46.1411
17	55.9934	56.3333	59.9521	57.6829	57.639	45.6807	48.6463	39.7397	47.6716	57.5126	47.9563	45.4251	54.6025	49.2609	58.0239	50.3211	58.7605	61.0084	49.1258		52.7019	6.01569		58.7176	46.6862
18	57.351	57.0026	60.616	60.0982	58.449	45.9942	49.5573	39.1312	47.7691	57.4428	49.058	45.9531	55.0022	49.6975	60.1286	50.8864	57.132	60.1048	50.5685		53.2601	6.15082		59.4109	47.1093
19	58.477	57.8494	61.1309	61.0787	59.4687	45.8853	50.2491	39.851	47.377	57.5327	49.9337	47.368	54.9688	50.4018	61.4049	51.9685	55.9599	60.2728	51.5501		53.8278	6.1652		59.993	47.6626
20	59.0051	58.5551	61.6047	62.546	60.4302	45.5246	50.2034	41.2531	47.3759	57.5564	50.6379	49.0669	55.0436	51.409	61.522	53.1901	56.0964	61.2425	52.2		54.4454	6.14757		60.593	48.2978
21	58.6793	59.0271	61.9344	64.4221	61.1301	45.153	50.4499	41.9834	47.9887	57.5042	51.2409	50.0333	55.6388	52.6871	62.0256	54.1372	57.6461	62.5521	52.6682		55.1001	6.28343		61.3835	48.8167
22	57.6963	59.1966	61.9677	65.704	61.6747	45.0483	51.5392	41.8626	48.6401	57.6318	51.7649	50.1887	56.3308	53.8572	61.773	54.4434	59.8358	63.7933	53.0404		55.5784	6.4317		62.0101	49.1467
23	57.3308	59.0267	61.7403	65.8425	62.2371	45.5782	52.5741	41.7538	48.9745	58.1021	52.171	50.2852	56.5879	54.6729	60.4021	54.4946	61.2596	64.6135	53.3211		55.8404	6.39601		62.2364	49.4444
24	58.3672	58.7964	61.4442	64.6144	62.7563	47.0952	52.8742	42.2151	49.1368	58.8736	52.4199	50.6951	56.6822	55.3977	59.2983	55.52	61.3236	64.7766	53.5089		56.0945	6.06296		62.1575	50.0315
25	59.5521	59.0428	61.316	62.5272	62.9363	48.9662	52.3585	43.1808	49.3496	59.7985	52.5571	51.0455	57.2313	56.133	60.3828	57.3625	60.1881	64.6217	53.577		56.4277	5.6757		62.1034	50.752
26	59.7403	59.907	61.6842	60.4581	62.6272	49.8359	51.9984	44.4724	49.9023	60.4695	52.72	51.1211	58.1866	56.6541	63.2426	58.3695	58.6304	64.6629	53.4719		56.745	5.50287		62.2478	51.2421
27	59.8038	61.1298	62.7923	59.844	62.3021	49.5365	53.6856	45.7249	50.9938	60.5394	53.0447	51.6556	58.9262	56.9243	64.6738	58.0975	57.9548	65.1148	53.1513		57.1524	5.40697		62.5593	51.7454
28	60.8191	62.2613	64.1807	61.4436	62.5648	49.2056	56.7357	46.5737	52.2835	60.2302	53.5521	53.4679	59.1428	57.0989	64.949	57.357	58.1502	65.7581	52.8358		57.8216	5.38297		63.2045	52.4386
29	62.3209	62.687	65.1009	63.4157	63.4437	49.5873	58.6019	47.0947	53.3	59.9424	54.1565	55.949	59.0467	57.3556	65.3551	57.0222	57.811	66.3734	52.9891		58.5028	5.43624		63.939	53.0666
30	63.4735	62.5939	65.3724	64.3404	64.3915	50.7251	59.214	47.5976	53.9657	60.0211	54.7693	57.7369	58.9529	57.7837	66.2742	57.8965	57.33	66.9962	54.0399		59.1302	5.38599		64.5162	53.7443
31	64.2643	63.1196	65.5009	65.1746	64.9641	52.3649	59.8457	48.1735	54.4136	60.7507	55.3211	58.3178	59.3496	57.9622	66.7019	59.5156	59.2892	67.7773	55.7228		59.9226	5.23434		65.1569	54.6883
32	64.9664	64.3757	65.8799	66.4775	65.2301	53.7374	60.6474	48.6646	54.8029	61.8871	55.758	58.1421	60.5839	57.623	65.9367	60.5003	63.6552	68.7364	57.222		60.7803	5.24491		66.0253	55.5354
33	65.4163	65.0339	66.3716	67.24	65.3875	54.2909	61.3377	49.0142	55.31	62.7505	56.0279	57.7311	62.0367	57.4719	65.1829	60.6815	66.7521	69.6245	57.7806		61.339	5.42227		66.7613	55.9168
34	65.2809	64.4976	66.7396	67.0296	65.6588	54.3545	61.9532	49.4332	55.9875	63.0772	56.1004	57.6531	62.8204	57.9714	65.5246	60.7541	67.1924	70.1891	57.5745		61.568	5.40823		66.9762	56.1598
35	64.8752	63.4174	66.9417	66.6825	66.2913	54.4535	62.3933	50.1533	56.7225	63.1744	55.9592	58.3513	62.8246	58.81	67.0779	61.1796	67.3758	70.5203	57.4135		61.822	5.32688		67.1488	56.4951
36	64.889	62.5582	67.0601	66.7221	67.3923	55.2294	61.7119	51.3148	57.3838	63.2868	55.6165	59.5788	62.4435	59.8946	68.1632	62.1969	68.535	70.9292	58.0321		62.2599	5.24332		67.5032	57.0166
37	65.3192	62.7	67.1298	67.0862	68.5047	57.0964	59.768	52.9823	57.8262	63.4428	55.3677	60.8787	62.1676	61.4231	68.5147	63.4449	69.4458	71.5887	59.2837		62.8406	5.09533		67.9359	57.7452
38	65.6209	63.9859	67.0978	67.6655	69.0551	58.7175	58.9555	54.6325	58.0382	63.6816	55.6725	62.0107	62.5866	62.9805	69.0162	64.2777	69.4395	72.2525	60.5097		63.484	4.91233		68.3964	58.5717
39	65.7287	65.3725	66.9751	68.3441	69.0388	58.2992	60.4261	55.348	58.4844	64.1788	56.9105	62.8904	63.8843	63.8203	70.1598	64.594	69.3163	72.6175	61.1319		64.08	4.76696		68.847	59.3131
40	66.0674	66.1924	67.1584	68.977	69.0198	56.754	62.2837	55.0497	59.5947	65.057	58.78	63.6343	65.3817	63.9547	71.4095	64.6308	69.6608	72.7696	61.2907		64.614	4.8237		69.4377	59.7903
41	66.9156	66.8328	68.1447	69.4168	69.443	56.4476	63.4851	54.8695	60.9704	65.947	60.6428	64.6428	66.4827	63.7852	71.8142	65.0305	70.2756	73.146	61.4816		65.2513	4.86459		70.1158	60.3867
42	68.3372	67.6274	69.8491	69.8471	70.1777	57.5079	64.6054	55.6559	61.9659	66.3777	61.9183	66.0668	67.3573	63.9634	72.1527	66.4207	70.9894	74.0371	62.12		66.1567	4.81561		70.9723	61.3411
43	70.0274	68.4774	71.6406	70.6466	70.9579	58.2506	65.8335	57.1088	62.5382	66.7028	62.4403	67.2302	68.2975	64.8454	72.9106	68.0373	71.9216	75.0421	63.056		67.156	4.85777		72.0138	62.2983
44	71.1354	69.2652	73.0357	71.6741	71.7166	58.3219	66.8719	58.7192	62.9981	67.7169	62.2161	67.4634	69.0451	65.9479	73.7047	68.8191	73.0479	75.5853	63.9022		67.9572	4.95707		72.9142	63.0001
45	71.3618	69.9852	73.9939	72.5304	72.5855	58.9458	67.8775	60.0434	63.5429	69.1296	61.3928	67.2383	69.1179	66.7998	73.8721	69.4449	73.8592	75.5079	64.3672		68.5051	4.95372		73.4588	63.5513
46	71.5692	70.6673	74.5675	73.2919	73.6039	60.4639	69.2793	60.6923	64.254	69.639	60.9133	67.4737	68.7266	67.1513	73.3186	70.8685	74.0523	75.1787	64.7103		68.9696	4.83237		73.8019	64.1372
47	72.2959	71.3925	74.9845	74.2143	74.4049	61.6596	70.6231	60.78	64.9954	68.9502	62.0019	68.3547	68.6714	67.3628	72.8677	72.011	74.1648	74.9768	65.3864		69.4788	4.69178		74.1706	64.7871
48	72.9571	72.1704	75.5519	75.2006	74.5435	61.895	71.1557	60.8652	65.3154	68.3286	65.4577	69.414	69.1569	68.2315	73.6568	71.6349	74.6663	75.1313	66.7004		70.107	4.51425		74.6213	65.5928
49	73.072	72.7419	76.2187	76.0443	74.0974	62.1781	71.4896	61.2806	65.1463	68.7115	70.0463	70.2712	69.4333	69.7102	75.4945	70.9921	75.2869	75.8094	68.2415		70.8561	4.44797		75.3041	66.4081
50	73.012	72.9732	76.443	76.6885	73.6683	63.2956	72.5767	61.918	65.4046	69.9423	73.9276	70.7458	69.1427	71.2512	76.1633	71.5515	75.6521	76.9228	69.3854		71.6139	4.37847		75.9924	67.2354
51	73.2291	73.4128	75.8827	77.1631	73.74	64.546	74.3052	62.6752	66.8077	71.6251	75.7522	70.8245	69.2914	72.1577	76.125	72.5547	75.5742	77.9282	69.6983		72.2786	4.18386		76.4624	68.0947
52	73.8356	74.5401	75.1358	77.6584	74.2371	65.1565	76.2058	63.6608	68.6973	73.052	76.1342	71.0776	70.8281	72.1257	76.5414	72.9964	75.1892	78.3045	69.5088		72.8887	3.97788		76.8666	68.9108
53	74.818	75.8592	74.9921	78.2724	74.9441	65.4962	77.6682	64.9959	70.1824	73.5715	76.1786	72.1295	73.0176	72.1849	77.1367	73.1668	75.8225	78.2011	69.336		73.5776	3.86026		77.4378	69.7173
54	75.9525	76.7404	75.6441	78.6835	75.6512	66.1714	78.2813	66.4217	71.1304	73.4495	76.7249	73.7397	74.613	72.8953	77.7557	73.6294	78.4076	78.144	69.5653		74.4001	3.80664		78.2067	70.5934
55	76.9831	77.1571	76.8471	78.7447	76.1542	67.0099	78.1933	67.4798	71.7177	73.2957	77.7218	75.2081	75.2308	73.5168	78.5019	74.8396	80.4735	78.5117	70.1348		75.1432	3.79464		78.9379	71.3486
56	77.8857	77.2471	78.3145	78.9611	76.3437	67.5549	77.8726	67.9583	72.0433	73.2521	78.9316	76.229	75.0539	73.8361	79.6034	76.8425	79.4908	79.2974	70.8883		75.6635	3.77868		79.4422	71.8848
57	78.7224	77.0608	79.6962	79.5757	76.488	67.9701	78.1894	67.925	72.1625	73.165	80.1498	76.9465	74.5695	74.3517	80.2673	78.5256	78.177	80.4244	71.6887		76.1082	3.96241		80.0706	72.1458
58	79.4801	76.6946	80.6703	80.0892	76.9367	68.7815	79.3151	67.5954	72.3494	73.3567	81.266	77.5487	74.6027	75.0766	79.8147	79.0113	80.1235	81.6648	72.4513		76.6752	4.1875		80.8627	72.4877
59	80.1137	76.714	81.1353	80.31	77.7342	70.0776	80.4688	67.4958	73.1051	74.6478	82.1866	78.2708	75.5116	75.7125	80.2609	78.6237	83.3564	82.6716	73.1009		77.4472	4.33968		81.7869	73.1075
60	80.652	77.6786	81.0854	80.7029	78.6199	71.5588	81.2624	68.087	74.4816	77.0152	82.873	79.2826	76.6358	76.3432	81.8463	77.9753	84.3817	83.2172	73.5995		78.2789	4.20791		82.4868	74.0709
61	81.1711	78.8524	80.8225	81.4754	79.3719	72.8253	81.7675	69.2496	75.7607	78.9824	83.419	80.3751	77.3699	77.0931	83.0495	77.8928	83.918	83.5286	73.9982		78.9959	3.94912		82.9451	75.0468
62	81.7253	79.1423	80.9751	82.4027	79.9771	73.3783	82.2348	70.6735	76.419	79.5667	83.9372	81.237	77.8432	77.5873	83.6935	78.8892	84.2136	83.9302	74.3609		79.5888	3.82565		83.4144	75.7631
63	82.3468	79.0343	81.9257	83.2329	80.4749	73.2404	82.9803	72.0411	76.662	79.5049	84.4964	81.8441	78.3474	77.695	84.2164	80.7376	85.3145	84.5231	74.7545		80.1775	3.9139		84.0914	76.2636
64	82.9725	79.643	83.2675	83.7371	80.9173	73.3329	83.8543	73.0362	76.7727	79.6466	85.0769	82.3718	79.0087	78.1416	85.0918	82.8717	86.2863	85.1616	75.252		80.8654	4.06388		84.9293	76.8015
65	83.4487	80.8915	84.4814	84.044	81.3686	74.2101	84.522	73.6539	76.8253	80.0339	85.6487	82.9572	79.8663	79.2005	85.548	84.2649	86.9172	85.7072	75.9259		81.5534	4.06044		85.6139	77.493
66	83.7977	82.0882	85.3971	84.5712	81.8938	75.3236	85.0596	74.335	76.8593	80.4884	86.2123	83.6769	80.8132	80.343	85.5578	84.6316	87.3849	86.1313	76.7784		82.176	3.9429		86.1189	78.2331
67	84.261	82.8251	86.0429	85.2494	82.5592	76.1587	85.6689	75.3484	77.1063	80.904	86.8201	84.5469	81.6202	81.3932	86.3671	85.0424	87.8556	86.4439	77.6894		82.837	3.85755		86.6945	78.9794
68	84.8762	82.9202	86.4594	85.6945	83.4231	76.8971	86.3929	76.3351	77.8567	81.2231	87.5284	85.4129	82.2525	82.5032	87.5466	86.019	88.4656	86.7281	78.5284		83.5296	3.80846		87.3381	79.7212
69	85.3443	82.8283	86.7031	86.0785	84.3596	77.8116	87.1769	76.9038	78.9413	81.5969	88.3014	86.1215	82.9833	83.4493	88.3313	87.0281	89.1009	87.1798	79.2253		84.1824	3.76837		87.9507	80.414
70	85.5399	83.358	86.8362	86.8339	85.0585	78.8507	87.7981	77.2729	79.8569	82.3244	88.9679	86.7498	83.949	83.9182	88.6426	87.6721	89.5071	87.972	79.7999		84.7846	3.69297		88.4776	81.0917
71	85.7311	84.3036	86.9398	87.7504	85.311	79.8704	88.1898	77.903	80.4742	83.4185	89.3504	87.4664	84.8167	84.2415	89.0726	87.8787	89.8096	89.009	80.2774		85.3586	3.58884		88.9475	81.7698
72	86.1358	84.7501	87.0982	88.3781	85.3473	80.8187	88.7182	78.9271	81.1157	84.5495	89.4208	88.3095	85.2741	84.861	89.9395	87.8991	90.3904	90.064	80.625		85.9275	3.50916		89.4366	82.4183
73	86.7375	84.6454	87.3541	88.7548	85.4983	81.6834	89.4876	80.1861	81.9378	85.5158	89.34	89.2009	85.593	85.9035	90.4865	88.3403	91.1586	90.974	80.7372		86.5018	3.45474		89.9566	83.0471
74	87.515	84.6479	87.7158	89.0891	85.8936	82.4175	90.066	81.5088	82.7339	86.3946	89.2766	90.0729	86.2074	87.1932	90.8734	89.1935	91.6458	91.7187	80.5133		87.0883	3.43109		90.5194	83.6572
75	88.5427	85.0336	88.1848	89.4802	86.4617	82.9591	90.2621	82.7206	83.3702	87.2176	89.2866	90.8838	87.0751	88.1268	91.5899	89.7494	91.7928	92.3004	80.108		87.6392	3.44491		91.0841	84.1943
76	89.8289	85.7005	88.7493	89.937	87.1208	83.399	90.254	83.6723	84.0605	87.7808	89.3044	91.5864	87.8528	88.5383	92.3453	89.9144	91.9224	92.7695	79.952		88.1415	3.44971		91.5912	84.6918
77	91.0458	86.4193	89.3845	90.2447	87.7842	83.9647	90.3064	84.3199	85.0196	87.9102	89.2633	92.101	88.3863	88.7971	92.7216	90.2463	92.2109	93.21	80.4705		88.6214	3.36307		91.9844	85.2583
78	91.8653	86.8562	89.9859	90.2913	88.3664	84.7152	90.7105	84.6651	86.122	87.8243	89.1955	92.3561	88.7461	89.1737	92.5472	90.915	92.6671	93.6743	81.7009		89.0725	3.17725		92.2498	85.8953
79	92.3932	87.0192	90.4187	90.4692	88.836	85.4866	91.3486	84.8953	87.146	87.8495	89.2249	92.4335	89.0368	89.7877	92.4249	91.7048	93.2311	94.114	83.3219		89.5338	2.99532		92.5291	86.5385
80	92.8571	87.309	90.6812	91.0473	89.2161	86.1801	91.8691	85.2935	87.999	88.1386	89.4727	92.4977	89.4084	90.329	92.7637	92.4259	93.7755	94.461	85.0089		90.0386	2.83647		92.8751	87.2022
81	93.3732	87.9991	90.9329	91.7276	89.5334	86.84	92.3468	85.9816	88.6613	88.7408	89.9633	92.6939	89.9581	90.4857	93.5558	92.933	94.2391	94.6696	86.6005		90.5914	2.66565		93.257	87.9257
82	93.9881	89.1649	91.303	92.2897	89.8204	87.5136	93.0103	86.8981	89.1861	89.5095	90.6442	93.1435	90.549	90.6678	94.3933	93.2419	94.6497	94.7149	88.0646		91.1975	2.47821		93.6757	88.7193
83	94.5362	90.4434	91.7824	92.8523	90.1115	88.2176	93.6997	87.9527	89.6844	90.1389	91.4542	93.8747	91.0092	91.2265	94.9748	93.4877	95.0039	94.6028	89.3726		91.8119	2.2862		94.0981	89.5257
84	94.7764	90.8837	92.333	93.4497	90.4499	88.98	94.1786	89.011	90.1281	90.5268	92.2526	94.6993	91.3547	91.9534	95.282	93.7938	95.2466	94.4783	90.4909		92.3299	2.11732		94.4472	90.2126
85	94.8504	90.4537	92.9272	93.9105	90.8878	89.8902	94.4954	89.9642	90.3028	90.8484	92.8443	95.389	91.6878	92.6208	95.5812	94.2556	95.3809	94.5242	91.3828		92.7472	2.02018		94.7674	90.727
86	95.1226	90.6321	93.5442	94.2305	91.4696	91.0066	94.7735	90.8736	90.25	91.2344	93.0679	95.6687	92.0554	93.1004	95.9517	94.769	95.5073	94.8101	92.0252		93.1628	1.92161		95.0844	91.2412
87	95.5592	91.9709	94.1447	94.6512	92.2059	92.1383	95.1335	91.8445	90.5823	91.6798	93.1151	95.2916	92.4559	93.4806	96.1578	95.1365	95.7026	95.2525	92.5303		93.6333	1.69638		95.3297	91.9369
88	95.8178	93.1604	94.6566	95.2075	93.0942	93.0342	95.6162	92.8325	91.6925	92.1681	93.3821	94.5857	92.9109	94.0072	96.2987	95.4227	95.9857	95.7553	93.0893		94.143	1.43357		95.5766	92.7095
89	95.903	93.5567	95.0317	95.6943	94.0222	93.6528	96.091	93.6906	92.9457	92.7035	94.2021	94.272	93.4794	94.6596	96.5366	95.813	96.3747	96.2114	93.8668		94.6688	1.2411		95.9099	93.4277
90	96.1668	94.1999	95.3665	96.0326	94.7683	94.0633	96.5073	94.3547	93.6395	93.2984	95.3643	94.6722	94.1806	95.2893	96.877	96.285	96.897	96.5094	94.7993		95.2248	1.12285		96.3477	94.1019
91	96.6957	95.6574	95.7992	96.2779	95.1792	94.43	96.9754	94.8834	94.0101	93.9867	96.3886	95.5249	94.909	95.8603	97.124	96.7159	97.5074	96.6271	95.7104		95.8033	1.03937		96.8427	94.7639
92	97.2283	97.0202	96.3361	96.6085	95.3948	94.9747	97.4976	95.3597	94.5868	94.7961	96.8744	96.5369	95.5734	96.3814	97.2101	97.0043	97.9996	96.713	96.4448		96.3442	0.967687		97.3119	95.3766
93	97.6219	97.6525	96.859	97.248	95.6241	95.7445	97.9364	95.9122	95.3559	95.6039	96.9795	97.4545	96.2854	96.8821	97.4794	97.1065	98.2459	96.9234	96.9969		96.8375	0.85325		97.6907	95.9842
94	97.951	98.0813	97.2913	97.9775	95.9855	96.6147	98.2735	96.6465	95.995	96.2076	97.0954	98.0767	97.1976	97.3882	97.9049	97.2858	98.367	97.2996	97.4239		97.3191	0.750493		98.0696	96.5686
95	98.2503	98.7245	97.6775	98.3755	96.5064	97.4432	98.5943	97.4462	96.5023	96.6252	97.5426	98.5168	98.1152	97.9096	98.265	97.8383	98.5118	97.8137	97.7824		97.8127	0.684676		98.4973	97.128
96	98.441	99.2039	98.0772	98.5526	97.1889	98.0745	98.8797	98.1094	97.1782	97.081	98.2298	99.0093	98.6323	98.4348	98.5045	98.5501	98.8025	98.4158	98.1246		98.289	0.595724		98.8847	97.6932
97	98.5272	99.2252	98.5113	98.8312	97.9491	98.4779	99.0608	98.6036	98.0916	97.6947	98.92	99.5506	98.7389	98.9311	98.7212	99.0913	99.2757	98.9988	98.501		98.7211	0.466921		99.188	98.2542
98	98.7482	99.1873	98.9818	99.2186	98.6844	98.8623	99.2393	99.0465	98.9478	98.4172	99.4206	99.9261	98.8851	99.3645	99.0582	99.4598	99.7142	99.4519	98.951		99.135	0.367652		99.5026	98.7673
99	99.2813	99.4825	99.483	99.6139	99.3583	99.3871	99.5659	99.5147	99.5488	99.1955	99.7525	100.035	99.3499	99.7103	99.5013	99.7471	99.9283	99.7623	99.4606		99.562	0.217668		99.7797	99.3444
100	100	100	100	100	100	100	100	100	100	100	100	100	100	100	100	100	100	100	100		100	0		100	100

## Sheet: HR %max_F
Final Time Norm/Subject	1	2	3	4	5	6	7	8	9	10	11	12	13	14	15	16	17		Average	St dev		Mean + st dev	mean - st dev
0	49.2685	50.1253	46.1217	68.1001	51.9192	44.102	42.2362	55.6845	40.6228	48.6205	44.4505	43.5198	34.0571	49.2245	46.5134	49.2315	43.1746		47.469	7.25471		54.7237	40.2142
1	51.3711	49.1516	46.7045	67.6555	52.2716	45.1647	45.1287	58.6886	42.6565	50.8329	44.6338	44.3394	35.0394	50.0532	47.5874	49.3978	43.1901		48.4628	7.09138		55.5541	41.3714
2	52.789	48.6953	47.2244	67.4341	52.3648	45.7938	47.5006	60.5371	44.3307	52.1999	44.3672	45.1078	36.1782	51.0392	48.1621	49.4868	43.3718		49.2107	6.99752		56.2083	42.2132
3	52.9051	49.2628	47.6188	67.6592	52.0501	45.6072	48.9146	60.1821	45.3713	53.0541	43.3132	45.5573	37.5617	52.012	47.7912	49.4212	43.8856		49.5393	6.83651		56.3758	42.7028
4	52.0404	50.8522	47.8774	68.5513	51.8304	44.9382	49.2297	58.0726	45.8906	53.4511	42.0302	45.1722	38.8746	52.1949	46.7664	49.1369	44.8399		49.5146	6.73756		56.2522	42.7771
5	51.1992	52.7434	48.1271	70.1146	52.3331	44.6407	48.5687	55.7493	46.0579	52.6051	41.469	44.4148	39.6977	51.6588	45.9168	48.7246	46.0051		49.4133	6.84622		56.2595	42.5671
6	50.9654	54.2265	48.5157	71.9824	53.1868	45.2078	47.6812	54.1502	45.7751	52.4977	41.9617	44.1465	39.9929	51.3343	45.7207	48.3747	47.0294		49.5735	7.1218		56.6953	42.4517
7	51.0474	55.1764	49.073	73.7521	53.5638	46.384	47.1146	52.9543	45.0073	53.7998	43.3004	44.2438	39.9287	51.4245	45.9268	48.2769	47.6054		49.9164	7.42363		57.3401	42.4928
8	51.0986	55.7801	49.6205	75.0403	53.5602	47.8088	46.4964	51.8193	44.58	55.9257	45.0719	44.6736	39.7745	51.7289	46.2518	48.4849	47.8138		50.3252	7.66022		57.9855	42.665
9	51.0771	56.17	49.9651	75.7643	53.9245	49.0261	45.7426	51.2021	45.3672	57.9283	46.5732	45.8167	39.8592	52.075	46.7527	48.8415	47.9352		50.8248	7.76305		58.5878	43.0617
10	51.0593	56.311	50.1259	76.0771	54.6835	49.5609	45.8991	51.8316	46.5284	57.4277	47.3306	46.7642	40.19	52.5254	47.6049	49.1715	48.2349		51.2545	7.63831		58.8928	43.6162
11	51.1713	56.145	50.3786	76.1385	55.116	49.3919	47.3577	53.6002	46.749	56.7856	47.602	46.3757	40.4467	53.5746	48.6883	49.3503	48.7479		51.6247	7.53063		59.1553	44.094
12	51.592	55.8114	50.9965	76.0974	54.9875	48.9806	48.6449	55.5101	46.3487	57.6205	47.7255	45.9977	40.5744	54.8716	49.5682	49.4571	49.3432		52.0075	7.55834		59.5658	44.4491
13	52.3523	55.6616	51.9655	76.0434	54.8107	48.7469	48.8899	56.9151	46.2836	56.4803	47.757	46.5763	40.92	55.2597	49.9021	49.6217	49.8884		52.2397	7.46254		59.7022	44.7771
14	53.0305	56.0162	53.0325	76.0456	54.9276	48.9139	48.9538	58.3592	46.6148	54.6847	47.6675	47.4764	41.7716	55.1022	49.67	49.9635	50.3039		52.502	7.34044		59.8424	45.1615
15	53.1853	56.9311	53.9627	76.1728	55.2154	49.6214	49.4066	60.4661	46.9554	55.7703	47.5822	48.1067	43.2347	55.2367	48.9545	50.4806	50.5631		53.0497	7.35211		60.4019	45.6976
16	53.0177	58.356	54.7751	76.4631	55.6273	50.5513	49.9132	62.4506	46.9999	59.6522	47.7189	48.1979	45.176	54.724	48.2498	51.0926	50.6436		53.7417	7.54937		61.2911	46.1924
17	53.0891	60.0822	55.6324	76.882	56.5029	51.1333	50.3655	62.7535	46.5445	61.2828	48.1	48.2956	46.8315	53.4215	48.2769	51.7175	50.6127		54.2073	7.68437		61.8917	46.5229
18	53.6906	61.559	56.6384	77.385	58.005	51.254	51.1711	61.3608	45.9902	61.4695	48.5197	48.8389	47.5176	53.8947	49.3316	52.2577	50.6622		54.6792	7.67952		62.3587	46.9997
19	54.6883	62.2234	57.5241	77.9273	59.2455	51.5138	52.135	60.6673	46.0802	61.9837	48.8658	49.7484	47.3821	56.2955	51.0466	52.5911	50.9918		55.3477	7.67914		63.0268	47.6685
20	55.8728	62.0426	57.8783	78.4582	59.3021	52.3969	52.1383	62.5174	47.0298	62.7528	49.2486	50.4841	46.8582	57.8935	52.9134	52.5937	51.65		56.0018	7.7257		63.7275	48.2761
21	56.8539	61.4154	57.4768	78.9206	58.8011	53.57	51.377	65.2561	48.6499	62.4809	49.7523	50.5601	46.7811	58.2057	54.0357	52.2389	52.3914		56.3981	7.75091		64.149	48.6471
22	57.2233	60.7576	56.8458	79.2572	58.8497	54.4977	51.8349	66.3507	50.33	63.3242	50.2455	50.772	47.9947	58.1153	53.4986	51.8906	52.937		56.7485	7.65835		64.4069	49.0902
23	57.1465	60.5049	56.6981	79.4231	59.4205	55.2095	53.7503	65.4652	51.2001	63.8674	50.5734	51.4128	49.939	58.2832	51.9583	52.01	53.1302		57.0584	7.4016		64.46	49.6568
24	57.2637	61.0921	57.4505	79.4724	59.8841	56.2027	55.1816	64.0851	51.5964	62.4831	50.8263	51.5868	51.3455	58.9178	51.3702	53.0083	53.1519		57.3481	7.10279		64.4509	50.2454
25	57.944	62.4626	58.7419	79.506	60.0246	57.6984	55.6669	63.3751	52.8469	61.6137	51.1968	51.3698	51.9912	59.3783	52.7374	54.7138	53.2407		57.9122	6.84825		64.7605	51.064
26	58.9018	63.7617	60.0874	79.6253	59.9537	59.2529	56.4255	63.6386	54.7587	63.0687	51.6253	51.4869	52.4599	59.6087	54.7897	56.5787	53.602		58.8015	6.70337		65.5049	52.0981
27	59.7797	64.1599	61.1755	79.8922	59.8321	60.3976	57.4884	65.0015	55.6783	65.2027	51.8375	52.469	53.0015	60.3052	56.1478	58.0537	54.3064		59.6899	6.67794		66.3679	53.012
28	60.361	63.8994	62	80.243	59.8625	61.1546	57.712	67.1762	55.3713	66.3252	51.8071	53.9921	53.4799	61.3932	56.9216	58.8754	55.3913		60.3509	6.73699		67.0879	53.6139
29	60.4984	63.8821	62.5866	80.5885	60.2125	61.7562	57.1735	69.6954	55.1804	67.1618	51.9033	54.6336	53.7919	62.338	57.8542	59.2241	56.8482		60.9017	6.91562		67.8173	53.9861
30	60.3077	64.7254	62.9923	80.8413	60.9913	62.3261	57.0138	72.1154	55.5928	66.0224	52.3463	54.6328	53.9145	62.8147	59.1373	59.318	58.4007		61.3819	7.01413		68.3961	54.3678
31	60.222	66.0423	63.3114	81.0014	62.1067	62.8562	57.5397	74.022	55.9769	65.7211	52.8308	55.0283	53.9219	62.8891	60.2944	59.3538	59.6757		61.929	7.1218		69.0509	54.8072
32	60.5553	67.2414	63.6388	81.1912	63.0426	63.3774	58.3681	75.0892	56.0324	67.9428	53.0303	55.5152	54.0843	63.3766	60.9065	59.4426	60.3481		62.5402	7.29531		69.8355	55.2448
33	61.1433	68.0724	64.0379	81.5422	63.489	64.0835	59.1375	75.2917	55.9914	68.5728	53.0277	55.9358	54.591	64.3268	60.8932	59.674	60.5098		62.96	7.3534		70.3134	55.6066
34	61.7374	68.7048	64.5467	82.1709	63.9473	65.1788	59.5492	74.7143	56.046	67.9367	53.0533	56.799	55.3016	64.8066	60.2832	60.1296	60.468		63.2573	7.2989		70.5562	55.9584
35	62.3088	69.3226	65.1954	83.0182	64.9037	66.5785	59.6889	73.9617	56.2704	67.6647	53.4046	57.6162	56.0124	64.9538	59.5272	60.7991	60.5189		63.6321	7.29112		70.9232	56.3409
36	62.9694	70.0262	65.9472	83.912	66.0655	68.0112	59.9016	73.9662	56.6327	68.542	54.4072	57.631	56.5199	65.4491	59.3435	61.6126	60.7858		64.219	7.40177		71.6208	56.8172
37	63.7432	70.8772	66.7275	84.6785	66.9618	69.2383	60.6491	74.9427	56.9415	69.8798	55.9456	57.7377	56.6998	65.9929	60.0929	62.4992	61.2673		64.9927	7.51484		72.5075	57.4778
38	64.494	71.8474	67.4738	85.1871	67.4129	70.0837	62.3192	75.833	57.2435	70.6316	57.395	58.6071	56.9583	66.282	61.4994	63.4001	61.9593		65.8016	7.44574		73.2474	58.3559
39	65.0872	72.6845	68.2017	85.5029	67.3831	70.4448	64.0724	75.725	58.0555	71.8189	58.2605	59.8855	57.8333	66.8032	63.193	64.2741	62.8553		66.593	7.18966		73.7827	59.4033
40	65.4817	73.1189	68.9565	85.7452	67.081	70.5777	64.6467	75.176	59.5629	73.3351	58.3809	60.786	58.9773	67.7303	64.6531	65.0817	63.9459		67.2492	6.94105		74.1903	60.3082
41	65.6756	73.2375	69.75	86.0329	66.853	70.8501	64.4741	75.1979	61.1556	72.6698	57.7618	60.7278	59.5792	68.6917	65.343	65.793	65.22		67.589	6.84331		74.4323	60.7457
42	65.8239	73.4602	70.4584	86.4267	66.9629	71.4816	64.6474	76.1226	62.4767	72.8301	56.91	60.8355	59.7583	69.4809	65.4392	66.4173	66.5809		68.0066	6.98167		74.9883	61.0249
43	66.2296	74.1214	70.9241	86.8775	67.5943	72.5523	65.3351	77.6422	63.9934	74.865	56.4673	61.7426	60.3796	70.0134	65.7876	66.9735	67.8134		68.7831	7.15673		75.9398	61.6263
44	67.0357	75.0176	71.0925	87.3237	68.636	74.019	66.3243	79.3871	65.8626	77.1771	57.1588	62.7109	61.5576	70.1268	66.8502	67.4761	68.6943		69.7912	7.2029		76.9941	62.5883
45	67.9511	75.7629	71.1777	87.706	69.6418	75.5287	67.4486	80.8907	67.1192	78.0304	59.6703	63.5456	62.5259	69.9092	68.0141	67.8905	69.1439		70.7033	7.00823		77.7116	63.6951
46	68.6609	76.1757	71.4363	88.0062	70.3097	76.71	68.5442	81.7444	67.1608	77.7037	63.2805	64.3362	62.9383	70.1711	68.5954	68.1499	69.3596		71.3696	6.70747		78.0771	64.6621
47	69.2417	76.4572	72.0175	88.2417	70.5992	77.4558	69.3666	82.1555	66.9921	77.3284	66.0672	64.6107	63.2039	71.3239	68.7755	68.1893	69.571		71.8587	6.54142		78.4001	65.3172
48	69.9597	76.8386	72.881	88.4309	70.6952	77.7945	69.776	82.6314	67.5688	77.7688	67.0434	64.5063	63.5525	73.053	69.1542	68.0637	69.9515		72.3335	6.53635		78.8698	65.7971
49	70.8337	77.3926	73.9643	88.5908	71.2421	77.9263	70.262	83.3848	68.6983	79.0658	66.734	65.1718	63.6477	74.6523	69.7559	68.0146	70.5202		72.9328	6.60577		79.5386	66.327
50	71.5432	78.0793	75.1088	88.7293	72.6362	78.2855	71.2691	84.2227	69.9491	80.8808	65.7644	66.0069	63.321	75.3536	69.8154	68.2997	71.2698		73.5609	6.79417		80.355	66.7667
51	71.8536	78.8458	76.0402	88.8506	74.2425	79.1791	72.2537	84.952	70.888	82.0841	64.6742	65.8904	63.2181	75.425	68.8752	69.1008	72.1665		74.0317	7.08137		81.1131	66.9504
52	71.9726	79.595	76.5006	88.9592	75.3555	80.3391	72.7129	85.495	71.2272	81.9089	63.9776	66.3469	63.95	75.3966	67.9374	70.2969	73.0705		74.4142	7.16712		81.5813	67.2471
53	72.2045	80.2203	76.6286	89.0624	75.9606	81.3796	73.2841	85.8127	71.2992	81.1882	64.1323	68.186	65.1454	75.4853	68.2741	71.6913	73.8153		74.9276	6.92968		81.8573	67.998
54	72.6627	80.6806	76.8914	89.176	76.262	82.2721	74.5098	85.9993	71.5744	81.8102	65.4976	70.1144	66.214	75.8638	69.8489	73.09	74.274		75.6906	6.57071		82.2614	69.1199
55	73.3209	81.027	77.7063	89.3171	76.5345	83.2489	75.7132	86.2454	72.3951	82.9174	67.5215	71.2011	67.1314	76.6924	71.6695	74.3292	74.5497		76.56	6.24397		82.804	70.3161
56	74.1371	81.3139	78.9045	89.5026	77.0504	84.3695	76.2936	86.6182	73.9252	83.1183	69.0875	71.2253	68.1006	77.7627	73.1002	75.2646	74.8286		77.3296	6.00926		83.3388	71.3203
57	75.0441	81.562	79.9843	89.7411	77.7099	85.3355	76.6407	86.9329	75.5684	83.1835	69.7846	71.3825	69.1046	78.6654	74.2643	75.7553	75.2779		77.9963	5.85658		83.8529	72.1397
58	75.9813	81.7744	80.5288	90.032	78.1933	85.8754	77.1022	87.0266	76.625	83.7836	70.0284	72.2188	69.9925	79.4385	75.3454	75.8354	75.8985		78.5694	5.71711		84.2865	72.8523
59	76.9467	81.9785	80.6691	90.3742	78.3805	86.1474	77.4237	87.059	77.3444	84.383	70.1931	72.8064	70.6787	80.1341	76.3381	75.8103	76.6052		79.016	5.61976		84.6358	73.3963
60	77.9551	82.2743	80.7453	90.7648	78.3309	86.4644	77.4865	87.3044	78.2473	84.6589	70.4689	73.0924	71.1462	80.3574	77.1679	76.0086	77.3169		79.3994	5.57286		84.9723	73.8266
61	78.8758	82.7703	81.0253	91.1857	78.2296	86.8964	77.7308	87.8359	79.2202	85.3452	70.9584	73.6263	71.6895	80.2641	77.8289	76.6631	78.0123		79.8916	5.54891		85.4405	74.3427
62	79.4242	83.4468	81.4872	91.6105	78.4029	87.2555	78.3752	88.5119	79.9354	85.6886	71.5034	74.766	72.9708	80.8688	78.3892	77.6213	78.7138		80.5277	5.4014		85.9291	75.1263
63	79.5065	84.1466	82.0369	92.0128	78.9314	87.433	78.9936	89.2001	80.5253	85.9222	71.927	76.2543	74.9661	82.0458	78.8748	78.6348	79.444		81.2268	5.18334		86.4101	76.0434
64	79.6269	84.7247	82.6074	92.3703	79.4614	87.5973	79.5	89.8269	81.3079	86.5462	72.4169	77.089	76.4442	82.8693	79.1757	79.4702	80.2118		81.838	5.07509		86.9131	76.7629
65	80.3349	85.1565	83.2029	92.6754	79.7834	87.95	80.6115	90.34	82.281	87.165	73.2974	77.7539	76.7286	83.3191	79.2052	80.0692	81.0127		82.4051	4.99825		87.4033	77.4068
66	81.5216	85.4655	83.8388	92.9239	80.1402	88.5071	82.4346	90.7816	83.2631	87.6985	74.2285	79.2491	76.7749	83.6853	79.3592	80.4865	81.8414		83.0706	4.87364		87.9442	78.1969
67	82.7073	85.69	84.5148	93.1118	80.7392	89.1795	83.8801	91.2466	84.0035	87.9057	74.3103	80.6431	77.461	84.0725	80.2965	80.7785	82.6884		83.7193	4.77924		88.4986	78.9401
68	83.568	85.9001	85.2031	93.2528	81.4269	89.902	84.503	91.7362	84.2535	87.8943	73.5878	81.2894	78.5353	84.5905	82.0267	80.9984	83.5377		84.2474	4.78078		89.0282	79.4666
69	84.0286	86.1671	85.8725	93.3881	82.0065	90.648	85.0318	92.106	84.284	88.309	73.5995	81.7113	79.6047	85.3832	83.5484	81.1939	84.3733		84.7798	4.75955		89.5393	80.0202
70	84.1344	86.5181	86.4798	93.5611	82.471	91.3968	85.8011	92.2564	84.6756	88.7996	75.2451	82.149	80.8298	86.1429	84.049	81.4121	85.1661		85.3581	4.52285		89.881	80.8353
71	84.3899	86.9439	86.9669	93.8118	82.8814	92.1396	86.4566	92.3521	85.4692	89.2507	77.2179	82.6933	82.4468	86.3308	83.9886	81.6933	85.8628		85.935	4.23971		90.1748	81.6953
72	85.3873	87.4264	87.283	94.1308	83.3533	92.8673	86.723	92.6206	86.3113	89.7571	78.1297	83.8186	83.8986	86.3636	84.1574	82.0491	86.407		86.5108	4.09939		90.6102	82.4114
73	86.972	87.9105	87.5148	94.4741	84.015	93.5063	86.5049	93.055	87.0488	90.19	78.3404	85.5922	84.3563	86.8247	84.7219	82.4839	86.7926		87.0767	4.0682		91.1449	83.0085
74	88.3711	88.3314	87.863	94.7966	84.844	93.9303	86.1655	93.4551	87.7045	90.2987	78.7543	87.2996	84.1416	87.5318	85.3325	83.0029	87.1514		87.5867	4.03939		91.6261	83.5473
75	89.1086	88.689	88.5052	95.0613	85.7223	94.1031	86.5421	93.726	88.3417	90.4409	79.5384	88.1956	84.2889	88.2587	85.8032	83.6192	87.6389		88.0931	3.91089		92.004	84.1822
76	89.4325	89.0883	89.3581	95.2694	86.5989	94.1995	87.648	94.0291	89.0517	90.9826	80.3921	87.9836	84.957	88.9644	86.3595	84.3508	88.3683		88.649	3.72366		92.3727	84.9254
77	89.6583	89.6321	90.1899	95.4343	87.4841	94.395	88.6569	94.5174	89.8161	91.5963	81.2596	88.0447	85.4993	89.6819	87.2291	85.2151	89.2844		89.2703	3.56077		92.8311	85.7095
78	89.8636	90.2917	90.8018	95.5692	88.3116	94.6644	89.3995	95.0305	90.5064	91.7647	82.3766	88.953	85.7275	90.449	88.2468	86.1881	90.2896		89.9079	3.35987		93.2678	86.548
79	90.025	90.9577	91.2059	95.6936	88.9156	94.8971	90.3205	95.2791	91.0934	92.0054	83.8005	89.4968	86.0786	90.9873	89.0825	87.1817	91.2884		90.4888	3.10803		93.5968	87.3807
80	90.2178	91.5435	91.4946	95.84	89.2694	95.0717	91.368	95.2425	91.6659	92.7024	85.1817	89.7495	86.8283	91.0901	89.6302	88.1021	92.1974		91.0115	2.85219		93.8637	88.1593
81	90.6368	92.0444	91.7565	96.0423	89.6098	95.2751	92.0893	95.2248	92.2786	93.1706	86.1963	90.43	87.8863	91.265	90.0547	88.8722	92.9372		91.5159	2.62946		94.1453	88.8864
82	91.3897	92.4728	92.0633	96.3319	90.1406	95.5761	92.5225	95.4592	92.9347	93.5079	86.8293	91.1219	89.1082	91.7711	90.501	89.4821	93.4458		92.0387	2.46945		94.5082	89.5693
83	92.2563	92.8256	92.4822	96.6838	90.9099	95.9587	93.0535	95.8669	93.6188	93.6915	87.1553	91.5073	90.3098	92.2082	90.99	89.9385	93.8099		92.5451	2.39048		94.9356	90.1546
84	92.9639	93.0802	93.0276	97.0196	91.8772	96.3848	93.6775	96.307	94.2947	93.8258	87.3498	91.8498	91.3198	92.6052	91.5209	90.2536	94.193		93.0324	2.3717		95.4041	90.6607
85	93.4567	93.2283	93.5738	97.2587	92.7635	96.7745	94.1364	96.7071	94.909	94.3508	87.6281	92.2356	92.0392	93.3351	92.1514	90.504	94.7465		93.5176	2.36453		95.8821	91.153
86	93.8183	93.3809	93.9742	97.3365	93.317	97.0219	94.3753	97.0395	95.3857	94.9139	88.0591	92.6678	92.4514	94.0427	92.976	90.8076	95.4515		93.9423	2.31895		96.2612	91.6234
87	94.1195	93.7033	94.1833	97.3029	93.7461	97.117	94.4741	97.3038	95.7252	95.2664	88.5863	93.3981	92.9005	94.2776	93.9634	91.282	96.1659		94.3244	2.205		96.5294	92.1194
88	94.4037	94.2799	94.3349	97.2569	94.3662	97.2203	94.5874	97.5475	96.0667	95.5154	89.2237	94.2859	93.7765	94.477	94.8602	91.9684	96.7497		94.76	2.04243		96.8024	92.7176
89	94.7168	94.9907	94.5779	97.2977	95.0713	97.468	94.8968	97.8112	96.473	95.8775	90.1009	94.5875	94.8286	94.9673	95.4525	92.79	97.1669		95.2397	1.8624		97.1021	93.3773
90	95.1327	95.6875	94.9643	97.4883	95.5732	97.7773	95.476	98.0756	96.8298	96.1257	91.2654	94.7217	95.5287	95.5262	95.8609	93.6599	97.4854		95.7164	1.6507		97.3671	94.0657
91	95.7274	96.2953	95.4293	97.7879	95.91	97.9986	96.3165	98.3032	97.0825	96.4136	92.4982	95.561	95.8399	96.0533	96.3074	94.497	97.777		96.2234	1.40492		97.6283	94.8185
92	96.4348	96.8074	95.9042	98.1371	96.3392	98.1038	97.1973	98.4983	97.3548	96.9264	93.5751	96.6522	96.0615	96.6048	96.8316	95.2423	98.0703		96.7495	1.19908		97.9486	95.5504
93	97.0555	97.2279	96.3757	98.4774	96.9383	98.1792	97.8369	98.7047	97.7315	97.3844	94.5082	97.5161	96.3325	97.152	97.3015	95.8427	98.3344		97.2293	1.04796		98.2773	96.1814
94	97.4882	97.6043	96.876	98.7773	97.6043	98.2971	98.1669	98.9322	98.1425	97.5073	95.3816	98.144	96.6303	97.6246	97.6382	96.2549	98.5343		97.6238	0.923305		98.5471	96.7005
95	97.9027	97.9986	97.4337	99.0402	98.2065	98.4808	98.2434	99.0985	98.5115	97.7436	96.1635	98.4509	96.9903	97.9636	97.9203	96.5507	98.6668		97.9627	0.806357		98.769	97.1563
96	98.4801	98.4379	98.0258	99.2714	98.5868	98.7411	98.3499	99.1269	98.8097	98.3934	96.7538	98.4031	97.5343	98.1812	98.2429	96.8761	98.7909		98.2944	0.68807		98.9825	97.6064
97	99.1277	98.8833	98.6	99.4767	98.7369	99.0542	98.7606	99.1139	99.0414	98.9429	97.2301	98.4683	98.2737	98.4167	98.6275	97.3769	98.9725		98.6531	0.590347		99.2435	98.0628
98	99.6199	99.2913	99.1122	99.6621	98.9378	99.3786	99.2973	99.239	99.2878	99.3916	97.8768	98.9025	98.9977	98.7808	99.0589	98.1138	99.2535		99.0707	0.470132		99.5408	98.6005
99	99.8732	99.6565	99.5697	99.8344	99.3925	99.6924	99.7017	99.5661	99.6176	99.7476	98.8479	99.4519	99.551	99.3295	99.5216	99.0157	99.6083		99.5281	0.267137		99.7952	99.261
100	100	100	100	100	100	100	100	100	100	100	100	100	100	100	100	100	100		100	0		100	100
